# Supplementary material for: Analysis of molecular targets and mechanisms of Bisphenol F (BPF)-induced non-alcoholic fatty liver disease (NAFLD) based on network toxicology and molecular dynamics
Source: PLoS One. 2026 Jun 18;21(6):e0351730. doi: 10.1371/journal.pone.0351730 (PMC13278446; doi:10.1371/journal.pone.0351730)
Supplement: S1 Table — (XLS) [file pone.0351730.s006.xls]

GeneID	padj	pvalue	lfcSE	stat	log2FoldChange	baseMean	Symbol	Description
55506	4.27e-10	2.52e-14	0.289	-7.6209776	-2.2043389	80.82	MACROH2A2	macroH2A.2 histone
201799	3.07e-05	5.43e-09	0.598	-5.8333837	-3.4860685	89.48	TMEM154	transmembrane protein 154
402778	3.07e-05	4.14e-09	0.276	5.8784157	1.6205999	465.74	IFITM10	interferon induced transmembrane protein 10
105374339	5.10e-04	1.20e-07	0.376	5.2931221	1.9914535	329.55	LOC105374339	uncharacterized LOC105374339
162461	5.94e-04	1.75e-07	0.716	-5.2238669	-3.7420855	37.93	TMEM92	transmembrane protein 92
3083	1.16e-03	4.10e-07	0.276	5.0640553	1.3980291	2242.41	HGFAC	HGF activator
80201	1.32e-03	5.45e-07	0.636	-5.0098191	-3.185996	206.29	HKDC1	hexokinase domain containing 1
102724481	1.50e-03	8.87e-07	0.446	4.9152682	2.1904633	82.45	LINC01702	long intergenic non-protein coding RNA 1702
202915	1.50e-03	8.02e-07	0.197	4.9348744	0.9701572	749.28	TMEM184A	transmembrane protein 184A
100653133	1.50e-03	7.99e-07	0.433	4.9356018	2.135881	32.36	LOC100653133	golgin subfamily A member 6-like protein 1
84171	1.93e-03	1.25e-06	0.736	-4.847173	-3.5656016	213.97	LOXL4	lysyl oxidase like 4
8646	3.08e-03	2.18e-06	0.282	4.7360138	1.3368493	5158.72	CHRD	chordin
9148	4.18e-03	3.20e-06	0.513	4.657286	2.3907666	22.78	NEURL1	neuralized E3 ubiquitin protein ligase 1
378706	6.39e-03	5.27e-06	0.643	-4.5536884	-2.9278001	102.35	RN7SL2	RNA component of signal recognition particle 7SL2
55811	8.34e-03	7.38e-06	0.338	4.4824932	1.514578	105.82	ADCY10	adenylate cyclase 10
91227	8.88e-03	8.37e-06	0.452	4.4553778	2.0141153	24.26	GGTLC2	gamma-glutamyltransferase light chain 2
84239	1.00e-02	1.01e-05	0.507	4.415655	2.2386052	23.43	ATP13A4	ATPase 13A4
255043	1.07e-02	1.14e-05	0.299	4.3889385	1.3116011	122.86	TMEM86B	transmembrane protein 86B
100131726	1.08e-02	1.21e-05	0.519	4.3763874	2.2704646	75.82	FAM83A-AS1	FAM83A antisense RNA 1
7461	1.48e-02	1.82e-05	0.44	-4.2858931	-1.88509	207.16	CLIP2	CAP-Gly domain containing linker protein 2
7103	1.48e-02	1.83e-05	0.543	4.2844709	2.3262896	88.06	TSPAN8	tetraspanin 8
102724019	1.75e-02	2.48e-05	0.539	4.2161872	2.27385	36.73	LOC102724019	uncharacterized LOC102724019
5553	1.75e-02	2.58e-05	0.498	4.2073505	2.0966446	169.28	PRG2	proteoglycan 2, pro eosinophil major basic protein
79710	1.75e-02	2.32e-05	0.234	-4.2317602	-0.9919349	431.66	MORC4	MORC family CW-type zinc finger 4
4540	1.75e-02	2.43e-05	0.277	4.2212256	1.1696064	108986.6	ND5	NADH dehydrogenase subunit 5
5918	1.79e-02	2.85e-05	0.534	-4.1847414	-2.2328219	157.58	RARRES1	retinoic acid receptor responder 1
55323	1.79e-02	2.78e-05	0.566	-4.1909066	-2.3729083	148.08	LARP6	La ribonucleoprotein 6, translational regulator
3293	1.81e-02	3.16e-05	0.432	4.1614973	1.7981405	128.04	HSD17B3	hydroxysteroid 17-beta dehydrogenase 3
966	1.81e-02	3.14e-05	0.226	-4.1633027	-0.9394399	2621.19	CD59	CD59 molecule (CD59 blood group)
63910	1.81e-02	3.21e-05	0.381	4.1582717	1.5851386	3931.77	SLC17A9	solute carrier family 17 member 9
105378179	2.01e-02	3.68e-05	0.59	-4.1265579	-2.4345972	113.33	LOC105378179	uncharacterized LOC105378179
23014	2.22e-02	4.19e-05	0.179	4.0966413	0.7330039	429.25	FBXO21	F-box protein 21
375593	2.33e-02	4.67e-05	0.473	4.0715435	1.9265897	22.14	TRIM73	tripartite motif containing 73
30011	2.33e-02	4.68e-05	0.257	-4.0712262	-1.0455022	288.82	SH3KBP1	SH3 domain containing kinase binding protein 1
23180	2.40e-02	5.00e-05	0.271	-4.0556135	-1.0978469	360.11	RFTN1	raftlin, lipid raft linker 1
4571	2.40e-02	5.08e-05	0.475	4.0517351	1.9261389	3359.71	TRNP	tRNA-Pro
84302	2.51e-02	5.49e-05	0.328	-4.0339074	-1.3247666	57.89	PGAP4	post-GPI attachment to proteins GalNAc transferase 4
388581	2.66e-02	5.96e-05	0.579	4.0142817	2.3253735	16.6	C1QTNF12	C1q and TNF related 12
5737	2.69e-02	6.19e-05	0.443	-4.0054694	-1.7747802	91.77	PTGFR	prostaglandin F receptor
153527	3.05e-02	7.20e-05	0.178	-3.9694792	-0.7080497	593.3	ZMAT2	zinc finger matrin-type 2
80975	3.05e-02	7.73e-05	0.35	3.9526333	1.3837202	35.39	TMPRSS5	transmembrane serine protease 5
6433	3.05e-02	7.49e-05	0.208	3.9600342	0.8225987	750.21	SFSWAP	splicing factor SWAP
4556	3.05e-02	7.63e-05	0.347	3.9556293	1.3723287	3703.64	TRNE	tRNA-Glu
89886	3.10e-02	8.17e-05	0.62	3.9394544	2.442668	41.07	SLAMF9	SLAM family member 9
102724740	3.10e-02	8.23e-05	0.618	3.9375866	2.4321129	116.03	LINC02940	long intergenic non-protein coding RNA 2940
7066	3.11e-02	8.43e-05	0.194	3.9317493	0.7612404	872.47	THPO	thrombopoietin
341640	3.41e-02	9.46e-05	0.425	3.9039789	1.6603961	58.85	FREM2	FRAS1 related extracellular matrix 2
5738	3.43e-02	1.11e-04	0.259	-3.864505	-0.9998095	269.76	PTGFRN	prostaglandin F2 receptor inhibitor
105373233	3.43e-02	1.09e-04	0.418	3.8702323	1.6187181	62.06	LOC105373233
55353	3.43e-02	1.08e-04	0.525	-3.872819	-2.0333719	441.73	LAPTM4B	lysosomal protein transmembrane 4 beta
64855	3.43e-02	1.11e-04	0.34	-3.8648723	-1.3122691	495.67	NIBAN2	niban apoptosis regulator 2
5033	3.43e-02	1.01e-04	0.471	3.8885417	1.8319678	1115.42	P4HA1	prolyl 4-hydroxylase subunit alpha 1
28968	3.43e-02	1.03e-04	0.31	3.8830087	1.2049798	296.65	SLC6A16	solute carrier family 6 member 16
171023	3.43e-02	1.04e-04	0.212	3.8803851	0.8240869	1652.1	ASXL1	ASXL transcriptional regulator 1
4541	3.43e-02	1.05e-04	0.296	3.8798002	1.1492995	43050.61	ND6	NADH dehydrogenase subunit 6
9019	3.55e-02	1.17e-04	0.279	-3.8518942	-1.0759528	579.78	MPZL1	myelin protein zero like 1
728841	3.80e-02	1.35e-04	0.229	3.817345	0.8746162	1503.64	NBPF8	NBPF member 8
54497	3.80e-02	1.36e-04	0.27	3.8159094	1.0291406	502.54	HEATR5B	HEAT repeat containing 5B
120935	3.80e-02	1.29e-04	0.544	3.8275331	2.0807644	51.38	CCDC38	coiled-coil domain containing 38
84662	3.80e-02	1.37e-04	0.447	-3.8142612	-1.7052134	122.85	GLIS2	GLIS family zinc finger 2
4576	3.80e-02	1.32e-04	0.397	3.8235581	1.5173613	173.07	TRNT	tRNA-Thr
6344	3.81e-02	1.39e-04	0.335	-3.8097402	-1.2774232	65.28	SCTR	secretin receptor
114818	3.86e-02	1.47e-04	0.556	-3.795881	-2.1097734	161.23	KLHL29	kelch like family member 29
6443	3.86e-02	1.48e-04	0.329	-3.794396	-1.2488243	154.75	SGCB	sarcoglycan beta
10349	3.86e-02	1.46e-04	0.41	3.7985125	1.5576577	168.28	ABCA10	ATP binding cassette subfamily A member 10
5463	3.89e-02	1.52e-04	0.232	3.7885763	0.8800925	211.45	POU6F1	POU class 6 homeobox 1
8437	4.17e-02	1.65e-04	0.376	3.7669698	1.4182313	239.25	RASAL1	RAS protein activator like 1
10953	4.17e-02	1.67e-04	0.188	-3.7641935	-0.707255	240.4	TOMM34	translocase of outer mitochondrial membrane 34
4549	4.30e-02	1.75e-04	0.659	3.7524589	2.4743854	34205.15	RNR1	s-rRNA
3772	4.31e-02	1.78e-04	0.407	3.7487101	1.5264326	38.64	KCNJ15	potassium inwardly rectifying channel subfamily J member 15
2678	4.48e-02	1.87e-04	0.35	3.7354127	1.3070525	471.76	GGT1	gamma-glutamyltransferase 1
4514	4.64e-02	1.97e-04	0.402	3.7226373	1.4953002	250879.4	COX3	cytochrome c oxidase subunit III
200030	4.68e-02	2.01e-04	0.188	3.7171404	0.6979493	743.92	NBPF11	NBPF member 11
3953	5.03e-02	2.20e-04	0.457	3.6952507	1.6901788	704.44	LEPR	leptin receptor
116285	5.23e-02	2.31e-04	0.577	3.6819968	2.1246562	59.5	ACSM1	acyl-CoA synthetase medium chain family member 1
55131	5.36e-02	2.49e-04	0.196	3.6634916	0.7173954	624.19	RBM28	RNA binding motif protein 28
107987206	5.36e-02	2.43e-04	0.69	-3.6692062	-2.5310791	135.2	LOC107987206	replaced by ID 6029
6029	5.36e-02	2.50e-04	0.695	-3.6626389	-2.5456082	134.23	RN7SL1	RNA component of signal recognition particle 7SL1
23157	5.36e-02	2.48e-04	0.271	-3.6646657	-0.9942099	366.25	SEPTIN6	septin 6
100008589	5.48e-02	2.58e-04	0.45	-3.6538558	-1.6426222	4429.33	RNA28SN5	RNA, 28S ribosomal N5
1382	5.69e-02	2.77e-04	0.458	3.63589	1.6666975	19.1	CRABP2	cellular retinoic acid binding protein 2
25961	5.69e-02	2.78e-04	0.373	3.6347278	1.3548261	131.64	NUDT13	nudix hydrolase 13
9294	5.69e-02	2.72e-04	0.578	-3.6405724	-2.1032475	166.4	S1PR2	sphingosine-1-phosphate receptor 2
65266	5.72e-02	2.83e-04	0.655	3.6301063	2.3777225	31.3	WNK4	WNK lysine deficient protein kinase 4
51361	5.75e-02	2.88e-04	0.252	3.6257635	0.914529	639.71	HOOK1	hook microtubule tethering protein 1
2048	5.78e-02	3.03e-04	0.545	-3.6128098	-1.9699265	19.74	EPHB2	EPH receptor B2
149134	5.78e-02	3.03e-04	0.491	3.6124818	1.7747433	28.96	LINC01341	long intergenic non-protein coding RNA 1341
105375304	5.78e-02	2.94e-04	0.422	-3.6208714	-1.5266229	57.44	SNX10-AS1	SNX10 antisense RNA 1
55102	5.78e-02	2.99e-04	0.22	3.6165559	0.7956138	1457.37	ATG2B	autophagy related 2B
23451	5.95e-02	3.21e-04	0.229	3.597432	0.8245229	3999.35	SF3B1	splicing factor 3b subunit 1
11245	5.95e-02	3.23e-04	0.504	-3.5963027	-1.8112941	56.44	GPR176	G protein-coupled receptor 176
4579	5.95e-02	3.20e-04	0.482	3.5987978	1.7329662	3918.66	TRNY	tRNA-Tyr
93	6.03e-02	3.41e-04	0.329	3.5817004	1.1791618	194.66	ACVR2B	activin A receptor type 2B
10055	6.03e-02	3.35e-04	0.217	-3.586952	-0.7768954	409.28	SAE1	SUMO1 activating enzyme subunit 1
112268284	6.03e-02	3.41e-04	0.474	-3.5820591	-1.6963445	790.97	LOC112268284
3005	6.03e-02	3.34e-04	0.415	-3.5877465	-1.4882402	4057.45	H1-0	H1.0 linker histone
1840	6.08e-02	3.53e-04	0.367	3.5726064	1.3100212	445.94	DTX1	deltex E3 ubiquitin ligase 1
684	6.08e-02	3.49e-04	0.323	-3.5761503	-1.1552543	2125.71	BST2	bone marrow stromal cell antigen 2
56261	6.08e-02	3.55e-04	0.267	3.5713946	0.9532351	221.63	GPCPD1	glycerophosphocholine phosphodiesterase 1
10755	6.14e-02	3.62e-04	0.221	-3.5663062	-0.7881556	608.32	GIPC1	GIPC PDZ domain containing family member 1
100505696	6.37e-02	3.99e-04	0.231	3.5408495	0.8189417	391.82	SH3BP5-AS1	SH3BP5 antisense RNA 1
401149	6.37e-02	4.07e-04	0.237	3.5355485	0.8388769	266.02	LINC01061	long intergenic non-protein coding RNA 1061
283349	6.37e-02	3.94e-04	0.258	-3.5442345	-0.9138591	279.14	RASSF3	Ras association domain family member 3
23091	6.37e-02	4.10e-04	0.403	3.5337712	1.4228803	5773.98	ZC3H13	zinc finger CCCH-type containing 13
51573	6.37e-02	3.98e-04	0.257	-3.541426	-0.9109633	684.75	GDE1	glycerophosphodiester phosphodiesterase 1
5141	6.37e-02	3.85e-04	0.346	-3.550429	-1.2291677	87.17	PDE4A	phosphodiesterase 4A
5296	6.37e-02	4.06e-04	0.22	-3.5358355	-0.7792684	495.12	PIK3R2	phosphoinositide-3-kinase regulatory subunit 2
341	6.37e-02	4.02e-04	0.216	3.5385937	0.7647862	20187.34	APOC1	apolipoprotein C1
4535	6.37e-02	3.99e-04	0.395	3.5409984	1.4000292	142593.04	ND1	NADH dehydrogenase subunit 1
57007	6.42e-02	4.16e-04	0.445	-3.5295373	-1.5698179	62.52	ACKR3	atypical chemokine receptor 3
152687	6.57e-02	4.30e-04	0.271	3.5209994	0.9546885	143.74	ZNF595	zinc finger protein 595
5154	6.74e-02	4.45e-04	0.639	-3.5119705	-2.2427466	177.29	PDGFA	platelet derived growth factor subunit A
8564	6.80e-02	4.63e-04	0.355	3.5012602	1.2416043	853.4	KMO	kynurenine 3-monooxygenase
56164	6.80e-02	4.97e-04	0.654	3.482426	2.2782889	11.89	STK31	serine/threonine kinase 31
7791	6.80e-02	4.89e-04	0.208	-3.4867572	-0.726309	655.46	ZYX	zyxin
728047	6.80e-02	4.88e-04	0.318	3.4873329	1.1087606	146.05	GOLGA8O	golgin A8 family member O
84687	6.80e-02	4.56e-04	0.241	-3.5053601	-0.8431463	400.43	PPP1R9B	protein phosphatase 1 regulatory subunit 9B
105371874	6.80e-02	4.96e-04	0.296	3.4827313	1.0309346	95.57	LOC105371874	uncharacterized LOC105371874
5834	6.80e-02	4.67e-04	0.262	-3.4989539	-0.9162372	487.99	PYGB	glycogen phosphorylase B
9371	6.80e-02	4.81e-04	0.245	-3.4913151	-0.8570879	672.19	KIF3B	kinesin family member 3B
109910382	6.80e-02	4.73e-04	0.45	-3.4953447	-1.5725429	5703.43	RNA28SN3	RNA, 28S ribosomal N3
106632264	6.80e-02	4.78e-04	0.445	-3.4928908	-1.5554271	6084.1	RNA28SN1	RNA, 28S ribosomal N1
26088	6.80e-02	4.65e-04	0.161	3.5002167	0.5636925	884.65	GGA1	golgi associated, gamma adaptin ear containing, ARF binding protein 1
1120	6.80e-02	4.97e-04	0.207	3.4821326	0.7215719	577.25	CHKB	choline kinase beta
3914	6.84e-02	5.16e-04	0.616	-3.4723155	-2.1399206	193.99	LAMB3	laminin subunit beta 3
285489	6.84e-02	5.13e-04	0.551	-3.4737255	-1.9134758	16.98	DOK7	docking protein 7
2920	6.84e-02	5.07e-04	0.262	3.4771576	0.9121989	2985.15	CXCL2	C-X-C motif chemokine ligand 2
10095	6.84e-02	5.13e-04	0.294	-3.4737006	-1.0198239	752.32	ARPC1B	actin related protein 2/3 complex subunit 1B
4485	6.94e-02	5.38e-04	0.344	3.4611986	1.1901306	15769.59	MST1	macrophage stimulating 1
146880	6.94e-02	5.40e-04	0.294	3.4598782	1.0181531	131.58	ARHGAP27P1	Rho GTPase activating protein 27 pseudogene 1
28816	6.94e-02	5.32e-04	0.499	-3.4640599	-1.7286336	25.81	IGLV2-11	immunoglobulin lambda variable 2-11
100861532	6.94e-02	5.34e-04	0.489	-3.463046	-1.6931934	7984.07	RNA45SN5	RNA, 45S pre-ribosomal N5
51738	7.00e-02	5.57e-04	0.442	3.4516532	1.5266889	26.84	GHRL	ghrelin and obestatin prepropeptide
22808	7.00e-02	5.54e-04	0.255	-3.4532295	-0.8805123	104.12	MRAS	muscle RAS oncogene homolog
439	7.00e-02	5.50e-04	0.21	-3.4553697	-0.7270659	385.83	GET3	guided entry of tail-anchored proteins factor 3, ATPase
5789	7.09e-02	5.68e-04	0.239	3.4462767	0.8245678	229.52	PTPRD	protein tyrosine phosphatase receptor type D
4982	7.09e-02	5.75e-04	0.643	-3.4431172	-2.2122252	269.05	TNFRSF11B	TNF receptor superfamily member 11b
284422	7.09e-02	5.77e-04	1.068	3.4421514	3.6755411	133.6	SMIM24	small integral membrane protein 24
101060684	7.24e-02	6.14e-04	0.182	3.4253512	0.622234	683.96	NBPF26	NBPF member 26
11138	7.24e-02	6.09e-04	0.289	3.4276165	0.9902904	1419.4	TBC1D8	TBC1 domain family member 8
254778	7.24e-02	6.03e-04	0.636	3.430402	2.1802138	298.84	VXN	vexin
79726	7.24e-02	5.97e-04	0.153	3.4331931	0.5253107	1011.68	WDR59	WD repeat domain 59
109864272	7.24e-02	6.00e-04	0.446	-3.4315073	-1.5295484	4757.76	RNA28SN4	RNA, 28S ribosomal N4
8226	7.24e-02	6.19e-04	0.319	-3.4230248	-1.0919239	106.82	PUDP	pseudouridine 5'-phosphatase
4511	7.24e-02	6.15e-04	0.51	3.4247679	1.7464394	4061.95	TRNC	tRNA-Cys
22843	7.46e-02	6.46e-04	0.535	-3.411401	-1.8260648	72.69	PPM1E	protein phosphatase, Mg2+/Mn2+ dependent 1E
4574	7.46e-02	6.43e-04	0.526	3.4128365	1.7942127	27366.75	TRNS1	tRNA-Ser
114814	7.54e-02	6.63e-04	0.241	-3.4044156	-0.8195377	70.82	GNRHR2	gonadotropin releasing hormone receptor 2 (pseudogene)
2590	7.54e-02	6.79e-04	0.398	-3.398097	-1.351053	5317.5	GALNT2	polypeptide N-acetylgalactosaminyltransferase 2
3015	7.54e-02	6.77e-04	0.281	-3.3985919	-0.9539701	577.35	H2AZ1	H2A.Z variant histone 1
8418	7.54e-02	6.60e-04	0.238	3.4058423	0.8121221	145.77	CMAHP	cytidine monophospho-N-acetylneuraminic acid hydroxylase, pseudogene
7439	7.54e-02	6.81e-04	0.202	-3.3972753	-0.6850662	6858.41	BEST1	bestrophin 1
109910379	7.54e-02	6.77e-04	0.49	-3.398602	-1.6648358	10787.39	RNA45SN3	RNA, 45S pre-ribosomal N3
84288	7.58e-02	6.93e-04	0.318	3.3924315	1.0787949	289.81	EFCAB2	EF-hand calcium binding domain 2
109864282	7.58e-02	6.89e-04	0.443	-3.3940896	-1.5032264	5518.58	RNA28SN2	RNA, 28S ribosomal N2
100128881	7.72e-02	7.10e-04	0.193	3.3857706	0.6542995	137.77	VPS9D1-AS1	VPS9D1 antisense RNA 1
80005	7.76e-02	7.18e-04	0.217	3.3824596	0.7336663	1093.56	DOCK5	dedicator of cytokinesis 5
729218	7.78e-02	7.25e-04	0.232	3.3799771	0.7838235	431.8	LOC729218	uncharacterized LOC729218
106631777	7.85e-02	7.36e-04	0.489	-3.3759147	-1.6497196	11016.41	RNA45SN1	RNA, 45S pre-ribosomal N1
28940	7.94e-02	7.68e-04	0.533	-3.364016	-1.7931732	17.31	IGKV1-12	immunoglobulin kappa variable 1-12
101180901	7.94e-02	7.65e-04	0.292	-3.3650059	-0.9813707	49.61	IPO11-LRRC70	IPO11-LRRC70 readthrough
4885	7.94e-02	7.65e-04	0.769	-3.3651836	-2.5876479	41.68	NPTX2	neuronal pentraxin 2
2495	7.94e-02	7.67e-04	0.213	-3.364347	-0.7164184	7907.46	FTH1	ferritin heavy chain 1
28457	7.94e-02	7.68e-04	0.561	-3.3640131	-1.8872216	11.28	IGHV2-5	immunoglobulin heavy variable 2-5
4509	8.11e-02	7.89e-04	0.387	3.3566396	1.2981795	78525.02	ATP8	ATP synthase F0 subunit 8
134121	8.13e-02	8.05e-04	0.569	3.3511766	1.9058474	125.2	CFAP90	cilia and flagella associated protein 90
27327	8.13e-02	8.10e-04	0.234	3.3493063	0.7830496	1349.93	TNRC6A	trinucleotide repeat containing adaptor 6A
4553	8.13e-02	8.02e-04	0.527	3.3521992	1.7654824	2747.96	TRNA	tRNA-Ala
4570	8.13e-02	8.07e-04	0.524	3.3503444	1.7555904	3760.4	TRNN	tRNA-Asn
100532724	8.39e-02	8.45e-04	0.365	3.337667	1.2190428	1343.39	NPHP3-ACAD11	NPHP3-ACAD11 readthrough (NMD candidate)
55312	8.39e-02	8.46e-04	0.232	-3.3372104	-0.7744123	346.83	RFK	riboflavin kinase
157506	8.49e-02	8.68e-04	0.291	-3.3301265	-0.9700178	620.61	RDH10	retinol dehydrogenase 10
109864271	8.49e-02	8.71e-04	0.484	-3.329136	-1.6098751	8868.75	RNA45SN4	RNA, 45S pre-ribosomal N4
4513	8.49e-02	8.69e-04	0.436	3.3298886	1.4517979	220358.48	COX2	cytochrome c oxidase subunit II
64332	8.52e-02	8.79e-04	0.307	3.3266455	1.0221531	1612.75	NFKBIZ	NFKB inhibitor zeta
57731	8.53e-02	8.85e-04	0.41	3.324635	1.3637888	22.49	SPTBN4	spectrin beta, non-erythrocytic 4
56254	8.71e-02	9.09e-04	0.194	-3.3174287	-0.6440399	326.94	RNF20	ring finger protein 20
51635	8.73e-02	9.22e-04	0.301	-3.3133751	-0.9957164	817.95	DHRS7	dehydrogenase/reductase 7
55692	8.73e-02	9.21e-04	0.301	3.3134915	0.9969677	1002.82	LUC7L	LUC7 like
494513	8.77e-02	9.40e-04	0.332	3.307935	1.0989009	68.98	PJVK	pejvakin
3706	8.77e-02	9.35e-04	0.547	-3.3094759	-1.8103519	31.95	ITPKA	inositol-trisphosphate 3-kinase A
54498	8.77e-02	9.41e-04	0.592	-3.307588	-1.9565123	73.57	SMOX	spermine oxidase
55529	8.88e-02	9.69e-04	0.338	3.2995207	1.1138526	39.43	PIP4P2	phosphatidylinositol-4,5-bisphosphate 4-phosphatase 2
105376162	8.88e-02	9.62e-04	0.494	3.3013625	1.6294517	21.1	HSD17B3-AS1	HSD17B3 antisense RNA 1
109864279	8.88e-02	9.73e-04	0.486	-3.298082	-1.6036346	10470.37	RNA45SN2	RNA, 45S pre-ribosomal N2
4519	8.88e-02	9.66e-04	0.382	3.3002097	1.2593631	166060.11	CYTB	cytochrome b
374378	8.98e-02	9.90e-04	0.465	-3.2934761	-1.5298383	239.15	GALNT18	polypeptide N-acetylgalactosaminyltransferase 18
27075	9.05e-02	1.00e-03	0.322	3.2896054	1.0593465	428.93	TSPAN13	tetraspanin 13
6536	9.16e-02	1.02e-03	0.697	-3.2847089	-2.2891522	212.26	SLC6A9	solute carrier family 6 member 9
440270	9.17e-02	1.03e-03	0.289	3.2828998	0.9475723	1621.51	GOLGA8B	golgin A8 family member B
221078	9.41e-02	1.06e-03	0.343	3.273056	1.1217699	1329.36	NSUN6	NOP2/Sun RNA methyltransferase 6
64061	9.41e-02	1.07e-03	0.488	3.2726917	1.5965885	1163.21	TSPYL2	TSPY like 2
27032	9.43e-02	1.08e-03	0.158	-3.2689333	-0.5155783	562.03	ATP2C1	ATPase secretory pathway Ca2+ transporting 1
84129	9.43e-02	1.08e-03	0.382	3.2698545	1.2496847	1261.59	ACAD11	acyl-CoA dehydrogenase family member 11
10226	9.43e-02	1.09e-03	0.332	-3.2662388	-1.0855449	444.72	PLIN3	perilipin 3
4573	9.43e-02	1.09e-03	0.522	3.266562	1.7063863	457.2	TRNR	tRNA-Arg
728888	9.47e-02	1.10e-03	0.309	3.2635143	1.0079548	583.29	NPIPB11	nuclear pore complex interacting protein family member B11
109864273	9.49e-02	1.11e-03	0.56	-3.2617104	-1.8264532	3952.5	RNA18SN4	RNA, 18S pre-ribosomal N4
4074	9.54e-02	1.12e-03	0.272	-3.258593	-0.8854358	745.29	M6PR	mannose-6-phosphate receptor, cation dependent
10518	9.63e-02	1.14e-03	0.725	-3.2544944	-2.3610298	15.45	CIB2	calcium and integrin binding family member 2
54856	9.72e-02	1.18e-03	0.203	3.2437222	0.6598254	745.39	GON4L	gon-4 like
6856	9.72e-02	1.16e-03	0.25	-3.2476266	-0.8105096	583.64	SYPL1	synaptophysin like 1
23145	9.72e-02	1.16e-03	0.433	3.2475199	1.4075318	67.14	SSPOP	SCO-spondin, pseudogene
10529	9.72e-02	1.17e-03	0.617	-3.245697	-2.003067	44.52	NEBL	nebulette
79869	9.72e-02	1.16e-03	0.234	3.2479523	0.7600674	1682.39	CPSF7	cleavage and polyadenylation specific factor 7
109910380	9.72e-02	1.18e-03	0.567	-3.2435547	-1.8397547	4965.66	RNA18SN3	RNA, 18S ribosomal N3
84852	9.85e-02	1.21e-03	0.353	-3.2368845	-1.1425783	1114.31	ATP1A1-AS1	ATP1A1 antisense RNA 1
283050	9.85e-02	1.20e-03	0.486	-3.2377548	-1.5719981	35.39	ZMIZ1-AS1	ZMIZ1 antisense RNA 1
440248	9.89e-02	1.23e-03	0.269	3.2329722	0.870077	405.63	HERC2P9	HERC2 pseudogene 9
4478	9.89e-02	1.22e-03	0.41	-3.2341539	-1.32707	3933.12	MSN	moesin
9569	1.03e-01	1.28e-03	0.542	-3.219962	-1.7437786	154.33	GTF2IRD1	GTF2I repeat domain containing 1
55064	1.03e-01	1.28e-03	0.351	3.2199653	1.1292576	434.76	SPATA6L	spermatogenesis associated 6 like
100008588	1.05e-01	1.32e-03	0.568	-3.2112177	-1.8236716	3476.69	RNA18SN5	RNA, 18S ribosomal N5
90864	1.06e-01	1.34e-03	0.219	3.2069494	0.7016434	828.86	SPSB3	splA/ryanodine receptor domain and SOCS box containing 3
646282	1.08e-01	1.38e-03	0.325	3.1997897	1.0398154	315.81	AZGP1P1	AZGP1 pseudogene 1
10687	1.08e-01	1.39e-03	0.417	-3.1957248	-1.3311151	18.43	PNMA2	PNMA family member 2
220001	1.08e-01	1.40e-03	0.632	3.1955976	2.0200854	494.78	VWCE	von Willebrand factor C and EGF domains
642	1.08e-01	1.39e-03	0.215	3.1974301	0.6878142	179.87	BLMH	bleomycin hydrolase
106631781	1.08e-01	1.38e-03	0.575	-3.1988319	-1.8396959	4819.28	RNA18SN1	RNA, 18S ribosomal N1
8786	1.09e-01	1.42e-03	0.447	3.1914191	1.4279022	36.22	RGS11	regulator of G protein signaling 11
51114	1.09e-01	1.42e-03	0.265	-3.1904244	-0.8457387	1042.98	ZDHHC9	zinc finger DHHC-type palmitoyltransferase 9
4567	1.09e-01	1.42e-03	0.428	3.1897613	1.3637672	2863.37	TRNL1	tRNA-Leu
85452	1.10e-01	1.44e-03	1.189	3.1858824	3.7870736	56.01	CFAP74	cilia and flagella associated protein 74
57690	1.10e-01	1.45e-03	0.238	3.1844807	0.7574159	213.8	TNRC6C	trinucleotide repeat containing adaptor 6C
6687	1.11e-01	1.47e-03	0.218	3.1799945	0.6928574	1617.04	SPG7	SPG7 matrix AAA peptidase subunit, paraplegin
4512	1.11e-01	1.47e-03	0.421	3.1810015	1.3403517	774016.89	COX1	cytochrome c oxidase subunit I
57018	1.12e-01	1.50e-03	0.323	3.1741036	1.0254212	2668.11	CCNL1	cyclin L1
23779	1.14e-01	1.54e-03	0.542	3.1677513	1.71713	17.76	ARHGAP8	Rho GTPase activating protein 8
6430	1.15e-01	1.55e-03	0.193	3.1655645	0.6105232	4706.98	SRSF5	serine and arginine rich splicing factor 5
767846	1.15e-01	1.57e-03	0.579	3.1620084	1.8314659	10.04	PFN1P2	profilin 1 pseudogene 2
10283	1.15e-01	1.60e-03	0.172	-3.1561502	-0.5430097	126.67	CWC27	CWC27 spliceosome associated cyclophilin
79719	1.15e-01	1.60e-03	0.25	-3.1564175	-0.7895976	324.12	AAGAB	alpha and gamma adaptin binding protein
102465474	1.15e-01	1.58e-03	0.597	3.1595982	1.8862095	17.25	MIR6791	microRNA 6791
90333	1.15e-01	1.59e-03	0.33	-3.1578655	-1.0406702	59.98	ZNF468	zinc finger protein 468
4536	1.15e-01	1.57e-03	0.405	3.1610425	1.2810983	195039.86	ND2	NADH dehydrogenase subunit 2
105377576	1.16e-01	1.61e-03	0.253	3.1535385	0.7969256	159.43	LOC105377576	uncharacterized LOC105377576
104326055	1.16e-01	1.61e-03	0.344	3.1533451	1.084451	11959.19	APOA1-AS	APOA1 antisense RNA
10437	1.17e-01	1.64e-03	0.282	-3.1490621	-0.8884305	1061.77	IFI30	IFI30 lysosomal thiol reductase
5607	1.17e-01	1.65e-03	0.206	-3.1463317	-0.6475213	156.86	MAP2K5	mitogen-activated protein kinase kinase 5
487	1.17e-01	1.66e-03	0.312	3.1450614	0.982084	51.17	ATP2A1	ATPase sarcoplasmic/endoplasmic reticulum Ca2+ transporting 1
109864280	1.21e-01	1.71e-03	0.569	-3.1358714	-1.7847401	4838.81	RNA18SN2	RNA, 18S ribosomal N2
55596	1.21e-01	1.72e-03	0.243	3.1344046	0.7615204	655.41	ZCCHC8	zinc finger CCHC-type containing 8
643699	1.21e-01	1.73e-03	0.429	3.1325094	1.3444532	274.57	GOLGA8N	golgin A8 family member N
441124	1.21e-01	1.75e-03	0.404	3.1303967	1.2651333	377.42	GTF2IP20	general transcription factor IIi pseudogene 20
476	1.22e-01	1.84e-03	0.349	-3.1149751	-1.086767	4086.36	ATP1A1	ATPase Na+/K+ transporting subunit alpha 1
79745	1.22e-01	1.86e-03	0.418	3.1118832	1.301243	103.16	CLIP4	CAP-Gly domain containing linker protein family member 4
4820	1.22e-01	1.85e-03	0.263	3.1134891	0.8180665	1672.18	NKTR	natural killer cell triggering receptor
101928096	1.22e-01	1.79e-03	0.388	3.122479	1.211535	76.59	LOC101928096	replaced by ID 60487
79846	1.22e-01	1.76e-03	0.578	3.1271673	1.8067014	176.8	CFAP69	cilia and flagella associated protein 69
8754	1.22e-01	1.83e-03	0.333	-3.1168583	-1.0388889	349.02	ADAM9	ADAM metallopeptidase domain 9
105376505	1.22e-01	1.78e-03	0.401	3.1246908	1.2518789	35.04	LOC105376505	uncharacterized LOC105376505
102723340	1.22e-01	1.84e-03	0.316	3.1142977	0.9846499	237.24	LOC102723340	uncharacterized LOC102723340
253724	1.22e-01	1.85e-03	0.601	3.1137066	1.8702849	18.19	TTC41P	tetratricopeptide repeat domain 41, pseudogene
65082	1.22e-01	1.78e-03	0.192	-3.1249073	-0.6002254	251.72	VPS33A	VPS33A core subunit of CORVET and HOPS complexes
196883	1.22e-01	1.80e-03	0.311	3.1214207	0.9707033	191.42	ADCY4	adenylate cyclase 4
29117	1.22e-01	1.86e-03	0.154	-3.1111338	-0.4799845	540.55	BRD7	bromodomain containing 7
85445	1.22e-01	1.86e-03	0.69	3.1112226	2.145995	15.9	CNTNAP4	contactin associated protein family member 4
171483	1.22e-01	1.80e-03	0.804	3.1213298	2.5082361	45.08	FAM9B	family with sequence similarity 9 member B
4572	1.22e-01	1.81e-03	0.549	3.1193945	1.7113769	142.29	TRNQ	tRNA-Gln
4508	1.22e-01	1.81e-03	0.404	3.1200333	1.2611892	256639.72	ATP6	ATP synthase F0 subunit 6
124739	1.22e-01	1.88e-03	0.436	3.108581	1.3549034	274.42	USP43	ubiquitin specific peptidase 43
389125	1.24e-01	1.91e-03	0.383	3.1036996	1.1887018	82.97	MUSTN1	musculoskeletal, embryonic nuclear protein 1
150776	1.25e-01	1.94e-03	0.237	3.0995904	0.7342596	370.36	SMPD4BP	sphingomyelin phosphodiesterase 4B, pseudogene
5426	1.25e-01	1.94e-03	0.203	3.0994208	0.628309	1016.6	POLE	DNA polymerase epsilon, catalytic subunit
729230	1.27e-01	2.00e-03	0.332	-3.0901217	-1.0270845	23.98	CCR2	C-C motif chemokine receptor 2
1026	1.27e-01	2.01e-03	0.605	-3.0891895	-1.8687757	1009.92	CDKN1A	cyclin dependent kinase inhibitor 1A
169270	1.27e-01	1.98e-03	0.302	3.0934785	0.9334235	77.93	ZNF596	zinc finger protein 596
28813	1.27e-01	1.99e-03	0.521	-3.091156	-1.6096809	30.36	IGLV2-23	immunoglobulin lambda variable 2-23
8573	1.27e-01	2.00e-03	0.191	-3.0909687	-0.5913663	266.78	CASK	calcium/calmodulin dependent serine protein kinase
90987	1.27e-01	2.03e-03	0.277	3.0860623	0.8556862	261.09	ZNF251	zinc finger protein 251
23360	1.27e-01	2.03e-03	0.359	3.0863453	1.108469	1899.82	FNBP4	formin binding protein 4
28913	1.28e-01	2.05e-03	0.451	-3.0824713	-1.3916719	46.35	IGKV3-15	immunoglobulin kappa variable 3-15
11223	1.28e-01	2.09e-03	0.398	3.0778313	1.223562	3698.87	MST1L	macrophage stimulating 1 like (pseudogene)
8575	1.28e-01	2.09e-03	0.218	3.0769614	0.6707034	352.78	PRKRA	protein activator of interferon induced protein kinase EIF2AK2
2195	1.28e-01	2.06e-03	0.407	-3.080795	-1.2528512	577.75	FAT1	FAT atypical cadherin 1
92399	1.28e-01	2.09e-03	0.181	3.0765071	0.5568304	628.97	MRRF	mitochondrial ribosome recycling factor
4550	1.28e-01	2.09e-03	0.591	3.0775868	1.8181332	256987.73	RNR2	l-rRNA
113218477	1.29e-01	2.12e-03	0.32	3.073399	0.9822294	563.68	TIMM23B-AGAP6	TIMM23B-AGAP6 readthrough (NMD candidate)
28912	1.30e-01	2.13e-03	0.435	-3.0713028	-1.3354788	111.54	IGKV3-20	immunoglobulin kappa variable 3-20
9830	1.31e-01	2.18e-03	0.187	-3.0651058	-0.5740428	1159.71	TRIM14	tripartite motif containing 14
4916	1.31e-01	2.17e-03	0.4	3.0655399	1.2270436	17.59	NTRK3	neurotrophic receptor tyrosine kinase 3
9605	1.31e-01	2.17e-03	0.255	3.0656789	0.7828322	448.28	VPS9D1	VPS9 domain containing 1
101928605	1.33e-01	2.21e-03	0.343	3.0601979	1.0484389	34.43	ARHGEF35-AS1	ARHGEF35 antisense RNA 1
101928705	1.33e-01	2.22e-03	0.35	3.0586711	1.0702058	35.97	LOC101928705
6520	1.35e-01	2.27e-03	0.492	-3.0527794	-1.5031228	1122.21	SLC3A2	solute carrier family 3 member 2
197320	1.35e-01	2.28e-03	0.25	3.0511035	0.7633186	157.26	ZNF778	zinc finger protein 778
10537	1.36e-01	2.30e-03	0.661	-3.0484624	-2.0161888	679.24	UBD	ubiquitin D
84247	1.37e-01	2.32e-03	0.312	-3.0455312	-0.9488425	111.98	RTL6	retrotransposon Gag like 6
256329	1.38e-01	2.35e-03	0.396	3.0417622	1.2044199	379.65	LMNTD2	lamin tail domain containing 2
84897	1.38e-01	2.34e-03	0.206	3.0427452	0.6258289	1026.18	TBRG1	transforming growth factor beta regulator 1
221895	1.40e-01	2.40e-03	0.389	-3.0355739	-1.1808556	159.27	JAZF1	JAZF zinc finger 1
4205	1.40e-01	2.41e-03	0.236	3.0344165	0.7162387	871.93	MEF2A	myocyte enhancer factor 2A
9173	1.40e-01	2.42e-03	1.095	-3.0326941	-3.3207304	115.37	IL1RL1	interleukin 1 receptor like 1
107984754	1.43e-01	2.47e-03	0.392	3.0264807	1.1867704	139.32	LOC107984754
90592	1.44e-01	2.50e-03	0.264	3.0233844	0.7973438	488	ZNF700	zinc finger protein 700
26232	1.44e-01	2.53e-03	0.422	-3.0194317	-1.2728706	172.59	FBXO2	F-box protein 2
107985523	1.44e-01	2.54e-03	0.394	3.018135	1.1901444	17.84	LOC107985523
101927942	1.44e-01	2.52e-03	0.536	3.020667	1.6198915	136.48	LOC101927942	uncharacterized LOC101927942
7373	1.44e-01	2.54e-03	0.424	-3.0186459	-1.2787982	316.53	COL14A1	collagen type XIV alpha 1 chain
105372803	1.45e-01	2.57e-03	0.712	3.0155127	2.145987	14.98	LOC105372803
3508	1.47e-01	2.61e-03	0.253	3.0106489	0.7628304	427.59	IGHMBP2	immunoglobulin mu DNA binding protein 2
23066	1.47e-01	2.62e-03	0.679	3.0090728	2.0420814	55.58	CAND2	cullin associated and neddylation dissociated 2 (putative)
25939	1.47e-01	2.63e-03	0.233	-3.0083226	-0.7014909	628.58	SAMHD1	SAM and HD domain containing deoxynucleoside triphosphate triphosphohydrolase 1
105369212	1.47e-01	2.64e-03	0.518	3.006748	1.556415	13.72	LOC105369212	uncharacterized LOC105369212
114899	1.48e-01	2.67e-03	0.41	3.0030116	1.2317602	198.43	C1QTNF3	C1q and TNF related 3
4569	1.48e-01	2.67e-03	0.531	3.0029383	1.5953123	224.29	TRNM	tRNA-Met
399744	1.49e-01	2.70e-03	0.367	2.9998674	1.1019846	66.41	LINC00999	long intergenic non-protein coding RNA 999
100132247	1.49e-01	2.71e-03	0.29	2.998436	0.8700607	2349.19	NPIPB5	nuclear pore complex interacting protein family member B5
9361	1.49e-01	2.72e-03	0.35	-2.9976477	-1.0485103	1811.28	LONP1	lon peptidase 1, mitochondrial
28921	1.51e-01	2.76e-03	0.47	-2.9937926	-1.4058459	31.31	IGKV2-28	immunoglobulin kappa variable 2-28
2782	1.51e-01	2.79e-03	0.233	-2.9895631	-0.6954585	1734.71	GNB1	G protein subunit beta 1
441250	1.51e-01	2.78e-03	0.354	2.9909916	1.0585191	66.8	TYW1B	tRNA-yW synthesizing protein 1 homolog B
100190939	1.51e-01	2.80e-03	0.358	2.9884397	1.0696673	219.4	TPT1-AS1	TPT1 antisense RNA 1
106635534	1.51e-01	2.80e-03	0.342	-2.988766	-1.0219843	88.61	SNORA104	small nucleolar RNA, H/ACA box 104
338657	1.52e-01	2.82e-03	0.269	2.9872127	0.804854	526.89	CENATAC	centrosomal AT-AC splicing factor
51296	1.52e-01	2.84e-03	0.359	-2.9847634	-1.0701455	107.42	SLC15A3	solute carrier family 15 member 3
653073	1.52e-01	2.85e-03	0.484	2.9836847	1.4431972	52.33	GOLGA8J	golgin A8 family member J
1557	1.53e-01	2.87e-03	0.644	2.9811477	1.9192504	961.19	CYP2C19	cytochrome P450 family 2 subfamily C member 19
253039	1.53e-01	2.88e-03	0.347	2.9798746	1.0342671	356.28	CUTALP	cutA divalent cation tolerance like, pseudogene
386593	1.54e-01	2.91e-03	0.284	2.9772559	0.8453979	849.03	CHKB-CPT1B	CHKB-CPT1B readthrough (NMD candidate)
94104	1.54e-01	2.92e-03	0.27	2.9760135	0.8021841	679.97	PAXBP1	PAX3 and PAX7 binding protein 1
1145	1.56e-01	2.97e-03	0.244	2.9712643	0.7260402	121.39	CHRNE	cholinergic receptor nicotinic epsilon subunit
100132813	1.59e-01	3.03e-03	0.525	2.96478	1.5557717	19.12	SYBU-AS1	SYBU antisense RNA 1
10270	1.60e-01	3.06e-03	0.161	2.9614385	0.4772458	671.02	AKAP8	A-kinase anchoring protein 8
153579	1.60e-01	3.07e-03	0.439	2.960242	1.2990912	236.43	BTNL9	butyrophilin like 9
339883	1.61e-01	3.10e-03	0.35	2.9575071	1.0348183	48.85	APRG1	APRG1 tumor suppressor candidate
55350	1.64e-01	3.16e-03	0.451	2.9519595	1.332484	947.25	VNN3P	vanin 3, pseudogene
9214	1.64e-01	3.20e-03	0.359	-2.947509	-1.0587684	39.57	FCMR	Fc mu receptor
53833	1.64e-01	3.20e-03	0.396	2.9475524	1.168061	52.4	IL20RB	interleukin 20 receptor subunit beta
9656	1.64e-01	3.25e-03	0.195	2.9431989	0.572951	677.76	MDC1	mediator of DNA damage checkpoint 1
100532737	1.64e-01	3.28e-03	0.236	2.9405793	0.6928684	1912.95	ATP6V1G2-DDX39B	ATP6V1G2-DDX39B readthrough (NMD candidate)
7919	1.64e-01	3.25e-03	0.236	2.9434914	0.6940318	1910.46	DDX39B	DExD-box helicase 39B
383	1.64e-01	3.25e-03	0.463	2.9434813	1.361774	6269.24	ARG1	arginase 1
100507103	1.64e-01	3.27e-03	0.371	2.9412645	1.0906178	44.56	LINC02937	long intergenic non-protein coding RNA 2937
653075	1.64e-01	3.23e-03	0.489	2.9446875	1.441026	103.35	GOLGA8T	golgin A8 family member T
440348	1.64e-01	3.22e-03	0.391	2.9462729	1.1514185	688.45	NPIPB15	nuclear pore complex interacting protein family member B15
105371873	1.64e-01	3.26e-03	0.563	2.9421542	1.657302	244.19	LOC105371873
105372860	1.64e-01	3.28e-03	0.238	2.940409	0.6985	378.4	UFD1-AS1	UFD1 antisense RNA 1
23162	1.65e-01	3.30e-03	0.232	2.9384971	0.6825214	1797.92	MAPK8IP3	mitogen-activated protein kinase 8 interacting protein 3
100500837	1.66e-01	3.32e-03	0.586	-2.936456	-1.7204454	22.74	MIR3606	microRNA 3606
246181	1.66e-01	3.34e-03	0.463	2.9344128	1.3597824	526.69	AKR7L	aldo-keto reductase family 7 like (gene/pseudogene)
125206	1.66e-01	3.34e-03	0.237	-2.934418	-0.6964805	144.57	SLC5A10	solute carrier family 5 member 10
26778	1.68e-01	3.39e-03	0.322	2.9300444	0.9439105	82.6	SNORA70	small nucleolar RNA, H/ACA box 70
11043	1.68e-01	3.41e-03	0.307	-2.9283158	-0.8995165	199.52	MID2	midline 2
8974	1.70e-01	3.49e-03	0.453	-2.921247	-1.3224541	189.74	P4HA2	prolyl 4-hydroxylase subunit alpha 2
677777	1.70e-01	3.49e-03	0.287	2.9210983	0.837832	42.93	SCARNA12	small Cajal body-specific RNA 12
7181	1.70e-01	3.46e-03	0.293	2.9236453	0.8558683	673.18	NR2C1	nuclear receptor subfamily 2 group C member 1
28434	1.70e-01	3.48e-03	0.568	-2.9214763	-1.6597639	29.39	IGHV3-33	immunoglobulin heavy variable 3-33
1185	1.73e-01	3.55e-03	0.221	2.9153266	0.6451692	552.05	CLCN6	chloride voltage-gated channel 6
100329109	1.74e-01	3.59e-03	0.256	-2.9118665	-0.7440427	55.8	GCSHP3	GCSH pseudogene 3
90120	1.74e-01	3.63e-03	0.362	-2.9084526	-1.0540635	285.41	TMEM250	transmembrane protein 250
414189	1.74e-01	3.60e-03	0.352	2.9115212	1.0250655	516.01	AGAP6	ArfGAP with GTPase domain, ankyrin repeat and PH domain 6
55332	1.74e-01	3.63e-03	0.291	-2.9085075	-0.8465997	218.41	DRAM1	DNA damage regulated autophagy modulator 1
113455421	1.74e-01	3.62e-03	0.234	-2.9095221	-0.6811431	348.62	DERPC	DERPC proline and glycine rich nuclear protein
54921	1.74e-01	3.62e-03	0.234	-2.9095221	-0.6811431	348.62	CHTF8	chromosome transmission fidelity factor 8
79957	1.74e-01	3.66e-03	0.36	2.9062647	1.0459484	74.26	PAQR6	progestin and adipoQ receptor family member 6
64781	1.74e-01	3.65e-03	0.22	-2.9066963	-0.6390192	566.9	CERK	ceramide kinase
50856	1.74e-01	3.67e-03	0.346	2.9052493	1.0059633	33.73	CLEC4A	C-type lectin domain family 4 member A
102723169	1.74e-01	3.69e-03	0.591	-2.9037672	-1.7172636	12.14	IGHV1-69D	immunoglobulin heavy variable 1-69D
57649	1.74e-01	3.69e-03	0.172	2.9032323	0.4981804	825.12	PHF12	PHD finger protein 12
105375431	1.75e-01	3.72e-03	0.497	2.9012684	1.4433143	213.51	LOC105375431	uncharacterized LOC105375431
54361	1.76e-01	3.76e-03	0.526	-2.8978649	-1.5231733	29.06	WNT4	Wnt family member 4
91614	1.76e-01	3.75e-03	0.298	2.8985203	0.862755	1087.02	DEPDC7	DEP domain containing 7
387597	1.76e-01	3.78e-03	0.499	-2.8956339	-1.4459437	40.62	ILDR2	immunoglobulin like domain containing receptor 2
10656	1.77e-01	3.80e-03	0.398	-2.8939602	-1.1511145	172.18	KHDRBS3	KH RNA binding domain containing, signal transduction associated 3
149013	1.77e-01	3.83e-03	0.262	2.8922137	0.7563703	856.27	NBPF12	NBPF member 12
6993	1.78e-01	3.87e-03	0.186	-2.8882589	-0.5372941	387.84	DYNLT1	dynein light chain Tctex-type 1
440352	1.78e-01	3.86e-03	0.295	2.8895115	0.8524577	124.37	SNX29P2	sorting nexin 29 pseudogene 2
6462	1.78e-01	3.87e-03	0.423	2.8889542	1.2216991	126.47	SHBG	sex hormone binding globulin
102724562	1.79e-01	3.91e-03	0.447	2.8851626	1.2898332	2828.6	LOC102724562	macrophage stimulating 1 pseudogene
51463	1.81e-01	3.99e-03	0.311	2.8793399	0.8964745	327.13	GPR89B	G protein-coupled receptor 89B
640	1.81e-01	4.00e-03	0.606	2.8780079	1.7450506	17.85	BLK	BLK proto-oncogene, Src family tyrosine kinase
79608	1.81e-01	3.98e-03	0.315	2.8800038	0.9075778	134.62	RIC3	RIC3 acetylcholine receptor chaperone
23164	1.81e-01	3.99e-03	0.177	2.8785614	0.5088215	2309.81	MPRIP	myosin phosphatase Rho interacting protein
90529	1.82e-01	4.02e-03	0.328	-2.8767883	-0.942459	26.39	STPG1	sperm tail PG-rich repeat containing 1
105373805	1.82e-01	4.04e-03	0.543	2.8749635	1.5622242	43.7	STAT4-AS1	STAT4 antisense RNA 1
653519	1.84e-01	4.10e-03	0.303	2.870497	0.870976	326.37	GPR89A	G protein-coupled receptor 89A
100616314	1.85e-01	4.13e-03	0.438	2.8681925	1.2575845	23.05	MIR4750	microRNA 4750
5314	1.89e-01	4.23e-03	0.501	2.860399	1.4328629	119.25	PKHD1	PKHD1 ciliary IPT domain containing fibrocystin/polyductin
54823	1.90e-01	4.25e-03	0.311	2.8586192	0.8902965	106.49	SWT1	SWT1 RNA endoribonuclease homolog
8637	1.90e-01	4.27e-03	0.368	2.8572891	1.0519561	157.29	EIF4EBP3	eukaryotic translation initiation factor 4E binding protein 3
9415	1.90e-01	4.29e-03	0.544	-2.8563121	-1.5535467	727.73	FADS2	fatty acid desaturase 2
23309	1.90e-01	4.28e-03	0.162	2.856995	0.4620086	790.86	SIN3B	SIN3 transcription regulator family member B
4538	1.90e-01	4.30e-03	0.382	2.855374	1.0914658	401411.79	ND4	NADH dehydrogenase subunit 4
128308	1.90e-01	4.35e-03	0.249	2.851515	0.7107281	347.46	MRPL55	mitochondrial ribosomal protein L55
101928347	1.90e-01	4.41e-03	0.554	2.8469683	1.5783386	49.42	LOC101928347	uncharacterized LOC101928347
28908	1.90e-01	4.32e-03	0.474	-2.8534557	-1.3516202	114.01	IGKV4-1	immunoglobulin kappa variable 4-1
5159	1.90e-01	4.34e-03	0.42	-2.8524031	-1.1982963	745.08	PDGFRB	platelet derived growth factor receptor beta
2831	1.90e-01	4.40e-03	0.611	-2.8476131	-1.7404987	35.78	NPBWR1	neuropeptides B and W receptor 1
2619	1.90e-01	4.39e-03	0.581	-2.8483741	-1.6558621	35	GAS1	growth arrest specific 1
29984	1.90e-01	4.39e-03	0.436	-2.8487735	-1.2409268	809.69	RHOD	ras homolog family member D
105369755	1.90e-01	4.36e-03	0.385	-2.8509808	-1.0990513	38.11	LOC105369755	uncharacterized LOC105369755
440353	1.90e-01	4.38e-03	0.29	2.849197	0.8259146	885.28	NPIPB12	nuclear pore complex interacting protein family member B12
6421	1.91e-01	4.45e-03	0.217	2.8442586	0.6167845	3181.97	SFPQ	splicing factor proline and glutamine rich
201232	1.91e-01	4.43e-03	0.52	-2.8454825	-1.4799768	248.93	SLC16A13	solute carrier family 16 member 13
83539	1.91e-01	4.45e-03	0.554	-2.8446073	-1.5749015	67.82	CHST9	carbohydrate sulfotransferase 9
114987	1.92e-01	4.48e-03	0.333	-2.8419203	-0.9460373	31.81	WDR31	WD repeat domain 31
11039	1.92e-01	4.53e-03	0.321	2.838713	0.9101729	66.2	GUSBP14	GUSB pseudogene 14
2800	1.92e-01	4.51e-03	0.163	2.8398191	0.4627476	690.51	GOLGA1	golgin A1
23117	1.92e-01	4.53e-03	0.325	2.8390347	0.9215576	1327.6	NPIPB3	nuclear pore complex interacting protein family member B3
6609	1.93e-01	4.57e-03	0.325	-2.8358395	-0.9207203	1406.79	SMPD1	sphingomyelin phosphodiesterase 1
57613	1.93e-01	4.57e-03	0.291	-2.8362135	-0.8251167	60.68	FAM234B	family with sequence similarity 234 member B
55154	1.93e-01	4.60e-03	0.471	2.8339423	1.335584	726.43	MSTO1	misato mitochondrial distribution and morphology regulator 1
483	1.93e-01	4.60e-03	0.418	-2.834127	-1.1860047	225.87	ATP1B3	ATPase Na+/K+ transporting subunit beta 3
10244	1.94e-01	4.64e-03	0.274	2.8310613	0.774907	542.65	RABEPK	Rab9 effector protein with kelch motifs
28442	1.94e-01	4.64e-03	0.476	-2.8313206	-1.3476501	60.96	IGHV3-23	immunoglobulin heavy variable 3-23
28875	1.94e-01	4.66e-03	0.575	-2.8293772	-1.6282196	14.88	IGKV3D-15	immunoglobulin kappa variable 3D-15
783	1.94e-01	4.66e-03	0.343	2.829765	0.9705983	301.78	CACNB2	calcium voltage-gated channel auxiliary subunit beta 2
107986567	1.94e-01	4.69e-03	0.594	2.8276534	1.6790136	17.71	LOC107986567	uncharacterized LOC107986567
339005	1.95e-01	4.72e-03	0.281	2.825226	0.7941197	214.09	WHAMMP3	WHAMM pseudogene 3
4323	1.96e-01	4.74e-03	0.283	-2.8238576	-0.7987087	418.86	MMP14	matrix metallopeptidase 14
80161	1.96e-01	4.75e-03	0.342	2.823453	0.9649499	503.93	ASMTL-AS1	ASMTL antisense RNA 1
85301	1.96e-01	4.77e-03	0.263	2.8219415	0.7432179	3092.82	COL27A1	collagen type XXVII alpha 1 chain
6503	1.98e-01	4.84e-03	0.378	-2.8176582	-1.0656521	146.19	SLA	Src like adaptor
1201	1.98e-01	4.85e-03	0.263	-2.816767	-0.7410044	334.82	CLN3	CLN3 lysosomal/endosomal transmembrane protein, battenin
389834	1.98e-01	4.86e-03	0.347	2.8164857	0.9765959	117.96	LOC389834	ankyrin repeat domain 57 pseudogene
84693	1.99e-01	4.88e-03	0.287	2.8146621	0.8083654	218.03	MCEE	methylmalonyl-CoA epimerase
340393	1.99e-01	4.91e-03	0.553	2.8128615	1.5554475	54.39	TMEM249	transmembrane protein 249
105376392	1.99e-01	4.92e-03	0.277	2.8125416	0.7791792	233.52	LOC105376392	uncharacterized LOC105376392
84957	2.00e-01	4.94e-03	0.4	-2.8107305	-1.1253308	62.4	RELT	RELT TNF receptor
81669	2.00e-01	4.99e-03	0.26	2.8076844	0.728626	6546.84	CCNL2	cyclin L2
100128537	2.00e-01	5.00e-03	0.422	2.8072793	1.1859213	67.29	MIR29B2CHG	MIR29B2 and MIR29C host gene
2591	2.00e-01	4.99e-03	0.36	2.8075958	1.010896	60.91	GALNT3	polypeptide N-acetylgalactosaminyltransferase 3
2073	2.01e-01	5.02e-03	0.263	2.8060614	0.7373655	644.13	ERCC5	ERCC excision repair 5, endonuclease
83987	2.02e-01	5.07e-03	0.55	-2.8027825	-1.5425501	13.18	CCDC8	coiled-coil domain containing 8
100526694	2.02e-01	5.10e-03	0.318	-2.8004851	-0.8900297	46.56	MSANTD3-TMEFF1	MSANTD3-TMEFF1 readthrough
143187	2.02e-01	5.10e-03	0.215	-2.8004137	-0.6026111	176.96	VTI1A	vesicle transport through interaction with t-SNAREs 1A
4566	2.02e-01	5.10e-03	0.523	2.800735	1.465	218.13	TRNK	tRNA-Lys
950	2.02e-01	5.16e-03	0.262	-2.7971077	-0.7337422	2984.24	SCARB2	scavenger receptor class B member 2
79827	2.02e-01	5.15e-03	0.636	-2.7977219	-1.7803153	30.9	CLMP	CXADR like membrane protein
100137049	2.02e-01	5.12e-03	0.314	2.7991192	0.8797205	255.96	PLA2G4B	phospholipase A2 group IVB
203522	2.02e-01	5.13e-03	0.311	2.7985462	0.8709174	65.01	INTS6L	integrator complex subunit 6 like
100132163	2.03e-01	5.18e-03	0.379	2.7955538	1.0602282	419.89	PHKA2-AS1	PHKA2 antisense RNA 1
26020	2.04e-01	5.21e-03	0.365	-2.79386	-1.0185941	1593.26	LRP10	LDL receptor related protein 10
196527	2.05e-01	5.25e-03	0.275	-2.7913317	-0.7683563	967.26	ANO6	anoctamin 6
51280	2.06e-01	5.29e-03	0.458	-2.7891214	-1.2777599	906.12	GOLM1	golgi membrane protein 1
9375	2.06e-01	5.30e-03	0.184	-2.7882814	-0.5137824	2193.82	TM9SF2	transmembrane 9 superfamily member 2
1427	2.11e-01	5.44e-03	0.488	2.7798166	1.3564018	101.69	CRYGS	crystallin gamma S
23208	2.12e-01	5.56e-03	0.397	-2.7726929	-1.1008031	27.82	SYT11	synaptotagmin 11
692109	2.12e-01	5.57e-03	0.488	2.7718619	1.353964	16.51	SNORD69	small nucleolar RNA, C/D box 69
441024	2.12e-01	5.59e-03	0.361	2.7708348	0.9989786	375.9	MTHFD2L	methylenetetrahydrofolate dehydrogenase (NADP+ dependent) 2 like
23291	2.12e-01	5.51e-03	0.264	-2.7756174	-0.731504	385.05	FBXW11	F-box and WD repeat domain containing 11
3200	2.12e-01	5.50e-03	0.396	2.7764305	1.0994786	16.79	HOXA3	homeobox A3
1019	2.12e-01	5.58e-03	0.254	-2.7715119	-0.7033406	463.69	CDK4	cyclin dependent kinase 4
112268155	2.12e-01	5.52e-03	0.414	-2.774866	-1.1487343	878.55	LOC112268155
112483	2.12e-01	5.59e-03	0.296	2.7708016	0.8209172	2018.03	SAT2	spermidine/spermine N1-acetyltransferase family member 2
5256	2.12e-01	5.55e-03	0.33	2.7735185	0.915278	2748.58	PHKA2	phosphorylase kinase regulatory subunit alpha 2
85236	2.13e-01	5.64e-03	0.41	-2.7677197	-1.1336813	861.5	H2BC12	H2B clustered histone 12
84912	2.13e-01	5.67e-03	0.227	2.7665626	0.6269202	583.06	SLC35B4	solute carrier family 35 member B4
55608	2.13e-01	5.64e-03	0.244	2.7681656	0.6740832	1534.97	ANKRD10	ankyrin repeat domain 10
65078	2.13e-01	5.65e-03	0.448	-2.767248	-1.2404397	40.19	RTN4R	reticulon 4 receptor
554225	2.14e-01	5.71e-03	0.504	2.7639819	1.3922848	29.27	STRCP1	stereocilin pseudogene 1
100874260	2.14e-01	5.71e-03	0.526	2.7638669	1.4546619	170.38	UBE2CP5	ubiquitin conjugating enzyme E2 C pseudogene 5
8407	2.15e-01	5.78e-03	0.528	-2.7601454	-1.4560933	3598.35	TAGLN2	transgelin 2
10180	2.15e-01	5.79e-03	0.323	2.7592297	0.8917136	3947.15	RBM6	RNA binding motif protein 6
117283	2.15e-01	5.80e-03	0.703	-2.7588828	-1.9408278	729.53	IP6K3	inositol hexakisphosphate kinase 3
11279	2.15e-01	5.78e-03	0.443	2.7601302	1.2232802	35.46	KLF8	KLF transcription factor 8
440345	2.17e-01	5.87e-03	0.272	2.7548956	0.7495932	1202.9	NPIPB4	nuclear pore complex interacting protein family member B4
28938	2.18e-01	5.93e-03	0.582	-2.75189	-1.6026939	18.57	IGKV1-16	immunoglobulin kappa variable 1-16
10300	2.18e-01	5.92e-03	0.331	-2.7522656	-0.9118666	125.32	KATNB1	katanin regulatory subunit B1
84657	2.19e-01	5.97e-03	0.465	2.7496725	1.2790628	14.54	LINC00852	long intergenic non-protein coding RNA 852
166793	2.20e-01	6.02e-03	0.277	2.7467494	0.7614942	81.93	ZBTB49	zinc finger and BTB domain containing 49
55066	2.20e-01	6.01e-03	0.352	2.7471744	0.9669536	567.98	PDPR	pyruvate dehydrogenase phosphatase regulatory subunit
107985251	2.21e-01	6.07e-03	0.549	2.7439438	1.5071207	174.4	LOC107985251	uncharacterized LOC107985251
79762	2.21e-01	6.09e-03	0.243	-2.7428323	-0.6661268	1764.91	C1orf115	chromosome 1 open reading frame 115
54978	2.21e-01	6.05e-03	0.427	-2.7450489	-1.1713121	482.98	SLC35F6	solute carrier family 35 member F6
114900	2.21e-01	6.06e-03	0.623	2.7446656	1.7101682	12.03	C1QTNF4	C1q and TNF related 4
93058	2.21e-01	6.08e-03	0.263	2.7433353	0.7206575	380.79	COQ10A	coenzyme Q10A
100505832	2.21e-01	6.23e-03	0.463	2.7354363	1.2663154	150.82	PROX1-AS1	PROX1 antisense RNA 1
100506922	2.21e-01	6.21e-03	0.365	2.7362492	0.9993009	48.28	MAP3K2-DT	MAP3K2 divergent transcript
3485	2.21e-01	6.19e-03	0.604	2.7377086	1.652324	1876.07	IGFBP2	insulin like growth factor binding protein 2
55132	2.21e-01	6.22e-03	0.364	2.7362116	0.9965828	1160.98	LARP1B	La ribonucleoprotein 1B
10758	2.21e-01	6.18e-03	0.32	-2.7378106	-0.8759326	97.67	TRAF3IP2	TRAF3 interacting protein 2
105369312	2.21e-01	6.21e-03	0.685	2.7365427	1.8744565	96.58	LOC105369312
84932	2.21e-01	6.23e-03	0.287	2.7352276	0.7840175	416.02	RAB2B	RAB2B, member RAS oncogene family
6483	2.21e-01	6.14e-03	0.217	-2.740245	-0.5956234	471.09	ST3GAL2	ST3 beta-galactoside alpha-2,3-sialyltransferase 2
6613	2.21e-01	6.19e-03	0.214	-2.7374596	-0.5855657	999.2	SUMO2	small ubiquitin like modifier 2
9625	2.21e-01	6.13e-03	0.6	2.7404943	1.6435978	30.59	AATK	apoptosis associated tyrosine kinase
105376050	2.22e-01	6.27e-03	0.649	2.7332033	1.7749561	11.22	LOC105376050	uncharacterized LOC105376050
92703	2.23e-01	6.35e-03	0.146	-2.7293763	-0.3981761	533.04	TMEM183A	transmembrane protein 183A
177	2.23e-01	6.33e-03	0.416	2.7302462	1.1347852	236.32	AGER	advanced glycosylation end-product specific receptor
8724	2.23e-01	6.32e-03	0.236	-2.7305942	-0.6456167	1383.87	SNX3	sorting nexin 3
7328	2.23e-01	6.38e-03	0.23	-2.7277619	-0.6277439	809.3	UBE2H	ubiquitin conjugating enzyme E2 H
51669	2.23e-01	6.39e-03	0.248	-2.726918	-0.6759143	3375.43	SARAF	store-operated calcium entry associated regulatory factor
101929280	2.23e-01	6.39e-03	0.513	2.7270264	1.3999408	14.26	LOC101929280
6799	2.23e-01	6.31e-03	0.695	2.7311153	1.8991821	267.59	SULT1A2	sulfotransferase family 1A member 2
51333	2.23e-01	6.39e-03	0.347	2.7271088	0.9469995	56.64	ZNF771	zinc finger protein 771
9962	2.23e-01	6.41e-03	0.438	2.7261998	1.1947921	2971.24	SLC23A2	solute carrier family 23 member 2
339456	2.25e-01	6.56e-03	0.467	2.7185665	1.2701815	32.52	TMEM52	transmembrane protein 52
5226	2.25e-01	6.53e-03	0.162	-2.7199099	-0.4393398	956.74	PGD	phosphogluconate dehydrogenase
148898	2.25e-01	6.69e-03	0.452	2.7117453	1.2247261	69.74	ZNF436-AS1	ZNF436 antisense RNA 1
6403	2.25e-01	6.73e-03	0.517	-2.7097907	-1.4006352	73.92	SELP	selectin P
80146	2.25e-01	6.60e-03	0.217	-2.7164779	-0.5905264	224.03	UXS1	UDP-glucuronate decarboxylase 1
2804	2.25e-01	6.54e-03	0.309	2.7191657	0.8396976	1860.47	GOLGB1	golgin B1
8737	2.25e-01	6.66e-03	0.151	2.7135546	0.4097655	974.33	RIPK1	receptor interacting serine/threonine kinase 1
65268	2.25e-01	6.56e-03	0.369	2.7181939	1.0023789	46.24	WNK2	WNK lysine deficient protein kinase 2
57109	2.25e-01	6.50e-03	0.254	-2.7211784	-0.6908836	283.86	REXO4	REX4 homolog, 3'-5' exonuclease
55315	2.25e-01	6.70e-03	0.317	-2.7112138	-0.8588204	124.34	SLC29A3	solute carrier family 29 member 3
27239	2.25e-01	6.71e-03	0.536	2.7109351	1.452314	85.01	GPR162	G protein-coupled receptor 162
2799	2.25e-01	6.54e-03	0.229	-2.719543	-0.6219929	1451.26	GNS	glucosamine (N-acetyl)-6-sulfatase
57666	2.25e-01	6.59e-03	0.172	2.7169505	0.4681774	887.99	FBRSL1	fibrosin like 1
6234	2.25e-01	6.65e-03	0.391	-2.7137479	-1.0612865	723.42	RPS28	ribosomal protein S28
107985532	2.25e-01	6.66e-03	0.858	2.7135367	2.3285129	35.01	LOC107985532	uncharacterized LOC107985532
283981	2.25e-01	6.69e-03	0.412	2.7118465	1.1185611	44.2	LINC00685	long intergenic non-protein coding RNA 685
8227	2.25e-01	6.70e-03	0.362	2.711211	0.9818833	1620.62	AKAP17A	A-kinase anchoring protein 17A
29057	2.25e-01	6.73e-03	0.372	2.7101253	1.0084829	433.82	FAM156A	family with sequence similarity 156 member A
4539	2.25e-01	6.70e-03	0.367	2.7112727	0.9943682	49710.63	ND4L	NADH dehydrogenase subunit 4L
29092	2.25e-01	6.75e-03	0.307	2.7087965	0.8311799	107.63	LINC00339	long intergenic non-protein coding RNA 339
199221	2.26e-01	6.78e-03	0.451	2.7075165	1.2212925	24.37	DZIP1L	DAZ interacting zinc finger protein 1 like
84289	2.26e-01	6.85e-03	0.204	2.7039803	0.5514257	598.14	ING5	inhibitor of growth family member 5
6424	2.26e-01	6.82e-03	0.847	-2.7057418	-2.2910566	11.93	SFRP4	secreted frizzled related protein 4
643827	2.26e-01	6.82e-03	0.478	2.7053982	1.292681	48.42	CNTNAP3P2	CNTNAP3 pseudogene 2
653268	2.26e-01	6.84e-03	0.335	2.7043666	0.9065028	99.87	AGAP7P	ArfGAP with GTPase domain, ankyrin repeat and PH domain 7, pseudogene
9904	2.26e-01	6.81e-03	0.161	-2.7061993	-0.4345755	474.18	RBM19	RNA binding motif protein 19
79794	2.26e-01	6.86e-03	0.354	-2.7034639	-0.9577252	302.33	SPRING1	SREBF pathway regulator in golgi 1
1195	2.27e-01	6.91e-03	0.351	2.7013137	0.9479714	2623.33	CLK1	CDC like kinase 1
58191	2.27e-01	6.90e-03	0.427	-2.7016747	-1.1547842	644.91	CXCL16	C-X-C motif chemokine ligand 16
441295	2.27e-01	6.94e-03	0.374	2.6997129	1.0109239	26.52	OR2A9P	olfactory receptor family 2 subfamily A member 9 pseudogene
79670	2.29e-01	7.00e-03	0.339	2.6969904	0.9147733	977.17	TUT7	terminal uridylyl transferase 7
100379251	2.31e-01	7.12e-03	0.238	2.6911168	0.6416576	104.96	NPPA-AS1	NPPA antisense RNA 1
27332	2.31e-01	7.11e-03	0.259	2.6916862	0.6981016	1799.02	ZNF638	zinc finger protein 638
5270	2.31e-01	7.12e-03	0.403	-2.6911017	-1.0846584	86.36	SERPINE2	serpin family E member 2
30968	2.31e-01	7.13e-03	0.207	-2.6908331	-0.5560124	822.35	STOML2	stomatin like 2
339483	2.32e-01	7.16e-03	0.322	2.6892003	0.8649421	119.31	MTMR9LP	myotubularin related protein 9 like, pseudogene
1576	2.32e-01	7.19e-03	1.247	2.6880666	3.3517772	4100.32	CYP3A4	cytochrome P450 family 3 subfamily A member 4
79414	2.32e-01	7.20e-03	0.371	-2.6874953	-0.9974928	89.31	LRFN3	leucine rich repeat and fibronectin type III domain containing 3
11209	2.32e-01	7.23e-03	0.482	2.685842	1.2951254	7374.42	MST1P2	macrophage stimulating 1 pseudogene 2
28388	2.32e-01	7.25e-03	0.686	-2.6851491	-1.8429733	18.58	IGHV5-51	immunoglobulin heavy variable 5-51
9668	2.32e-01	7.24e-03	0.464	2.6856312	1.2450123	118.68	ZNF432	zinc finger protein 432
10873	2.33e-01	7.29e-03	0.247	2.6833879	0.6620194	178.04	ME3	malic enzyme 3
84546	2.33e-01	7.30e-03	0.395	2.6828907	1.0606604	50.2	SNORD35B	small nucleolar RNA, C/D box 35B
550631	2.33e-01	7.32e-03	0.255	2.6818192	0.6837967	68.67	CCDC157	coiled-coil domain containing 157
1978	2.34e-01	7.37e-03	0.385	-2.6797332	-1.030444	511.19	EIF4EBP1	eukaryotic translation initiation factor 4E binding protein 1
158326	2.34e-01	7.38e-03	0.62	2.6791742	1.6611313	19.5	FREM1	FRAS1 related extracellular matrix 1
8516	2.34e-01	7.35e-03	0.472	2.6806191	1.2657403	23.52	ITGA8	integrin subunit alpha 8
4629	2.34e-01	7.39e-03	0.29	2.6785993	0.7761929	267.23	MYH11	myosin heavy chain 11
10966	2.34e-01	7.38e-03	0.286	2.6790241	0.7662348	248.34	RAB40B	RAB40B, member RAS oncogene family
57162	2.34e-01	7.51e-03	0.325	2.6732559	0.8674759	501.15	PELI1	pellino E3 ubiquitin protein ligase 1
84883	2.34e-01	7.52e-03	0.31	-2.6729766	-0.829208	460.32	AIFM2	apoptosis inducing factor mitochondria associated 2
120224	2.34e-01	7.43e-03	0.485	-2.6767544	-1.2971874	502.12	TMEM45B	transmembrane protein 45B
23371	2.34e-01	7.46e-03	0.325	2.6756466	0.8705762	3262.81	TNS2	tensin 2
341676	2.34e-01	7.48e-03	0.469	2.6747789	1.2532503	14.1	NEK5	NIMA related kinase 5
11057	2.34e-01	7.41e-03	0.393	-2.6777347	-1.0531817	1252.96	ABHD2	abhydrolase domain containing 2, acylglycerol lipase
83716	2.34e-01	7.47e-03	0.485	-2.6751748	-1.2984982	136.63	CRISPLD2	cysteine rich secretory protein LCCL domain containing 2
10493	2.34e-01	7.49e-03	0.242	-2.6741948	-0.647534	725.14	VAT1	vesicle amine transport 1
5435	2.34e-01	7.50e-03	0.233	-2.6740076	-0.6241411	410.15	POLR2F	RNA polymerase II, I and III subunit F
23334	2.35e-01	7.68e-03	0.21	2.6658803	0.560702	1410.32	SZT2	SZT2 subunit of KICSTOR complex
28914	2.35e-01	7.73e-03	0.379	-2.6637585	-1.0108097	63.98	IGKV3-11	immunoglobulin kappa variable 3-11
2274	2.35e-01	7.72e-03	0.555	-2.6639449	-1.4794751	113.01	FHL2	four and a half LIM domains 2
51194	2.35e-01	7.60e-03	0.325	-2.6692596	-0.8674577	89.12	IPO11	importin 11
55847	2.35e-01	7.66e-03	0.189	-2.666851	-0.5052377	196.8	CISD1	CDGSH iron sulfur domain 1
84975	2.35e-01	7.72e-03	0.271	-2.6639769	-0.7222051	118.83	MFSD5	major facilitator superfamily domain containing 5
100506603	2.35e-01	7.68e-03	0.257	2.6657471	0.6859451	181.56	VASH1-AS1	VASH1 antisense RNA 1
727909	2.35e-01	7.66e-03	0.393	2.6667938	1.0492943	47.71	GOLGA8Q	golgin A8 family member Q
7297	2.35e-01	7.63e-03	0.18	2.6679119	0.480721	1647.17	TYK2	tyrosine kinase 2
51493	2.35e-01	7.74e-03	0.372	-2.6631739	-0.9914271	859.48	RTCB	RNA 2',3'-cyclic phosphate and 5'-OH ligase
2547	2.35e-01	7.73e-03	0.247	-2.6636931	-0.6569077	1972.31	XRCC6	X-ray repair cross complementing 6
412	2.35e-01	7.75e-03	0.399	-2.6627982	-1.0637686	266.5	STS	steroid sulfatase
64219	2.35e-01	7.71e-03	0.336	-2.6646511	-0.8965546	121.9	PJA1	praja ring finger ubiquitin ligase 1
740	2.35e-01	7.77e-03	0.208	-2.661877	-0.5534837	685.32	MRPL49	mitochondrial ribosomal protein L49
374955	2.36e-01	8.22e-03	0.23	-2.6427948	-0.6075448	429.02	SPATA21	spermatogenesis associated 21
100128071	2.36e-01	8.24e-03	0.379	2.6422148	1.0021791	74.67	FAM229A	family with sequence similarity 229 member A
127495	2.36e-01	8.10e-03	0.361	2.6478635	0.9565136	91.33	LRRC39	leucine rich repeat containing 39
389	2.36e-01	8.18e-03	0.236	-2.6446055	-0.6240389	626.04	RHOC	ras homolog family member C
23175	2.36e-01	8.46e-03	0.261	2.633188	0.6885274	1234.17	LPIN1	lipin 1
9167	2.36e-01	8.19e-03	0.234	-2.6442586	-0.617577	596.71	COX7A2L	cytochrome c oxidase subunit 7A2 like
100507062	2.36e-01	7.85e-03	0.332	2.6584948	0.8832269	81.37	PSMD6-AS2	PSMD6 antisense RNA 2
166647	2.36e-01	7.85e-03	0.418	2.6584301	1.1107826	1955.08	ADGRA3	adhesion G protein-coupled receptor A3
57728	2.36e-01	8.43e-03	0.312	2.6343452	0.820754	776.66	WDR19	WD repeat domain 19
105377359	2.36e-01	8.26e-03	0.498	2.6413388	1.3163466	34.02	LOC105377359
254394	2.36e-01	7.96e-03	0.174	-2.6538855	-0.4616309	146.08	MCM9	minichromosome maintenance 9 homologous recombination repair factor
3298	2.36e-01	8.46e-03	0.232	2.6329822	0.6113617	127.6	HSF2	heat shock transcription factor 2
767558	2.36e-01	7.91e-03	0.236	-2.6559926	-0.6260238	301.89	LUZP6	leucine zipper protein 6
136319	2.36e-01	7.91e-03	0.236	-2.6559926	-0.6260238	301.89	MTPN	myotrophin
1808	2.36e-01	7.99e-03	0.29	-2.6526562	-0.7696319	339.85	DPYSL2	dihydropyrimidinase like 2
102465508	2.36e-01	8.10e-03	0.425	2.6479814	1.125066	44.7	MIR6843	microRNA 6843
84985	2.36e-01	8.06e-03	0.664	2.6496279	1.7598817	12.67	FAM83A	family with sequence similarity 83 member A
3371	2.36e-01	8.46e-03	0.643	-2.6332743	-1.6921537	154.41	TNC	tenascin C
5223	2.36e-01	8.16e-03	0.325	-2.6454733	-0.8601553	1340.23	PGAM1	phosphoglycerate mutase 1
5654	2.36e-01	8.06e-03	0.372	-2.6496015	-0.9862141	2354.45	HTRA1	HtrA serine peptidase 1
977	2.36e-01	8.04e-03	0.336	-2.6502656	-0.8897293	1612.51	CD151	CD151 molecule (Raph blood group)
6291	2.36e-01	8.31e-03	0.362	2.6390868	0.9545318	6776.37	SAA4	serum amyloid A4, constitutive
3992	2.36e-01	8.22e-03	0.428	-2.6430299	-1.1300976	896.48	FADS1	fatty acid desaturase 1
7536	2.36e-01	8.37e-03	0.19	2.6367079	0.5005577	2662.14	SF1	splicing factor 1
255308	2.36e-01	8.36e-03	0.492	-2.6370474	-1.2962413	17.32	EIF2S3B	eukaryotic translation initiation factor 2 subunit gamma B
4891	2.36e-01	8.14e-03	0.238	2.6460044	0.628505	1063.64	SLC11A2	solute carrier family 11 member 2
6302	2.36e-01	8.04e-03	0.162	-2.6502332	-0.4295997	387.32	TSPAN31	tetraspanin 31
3747	2.36e-01	8.42e-03	0.799	2.6348839	2.1064615	21.42	KCNC2	potassium voltage-gated channel subfamily C member 2
4922	2.36e-01	8.43e-03	0.665	2.6342128	1.7518705	16	NTS	neurotensin
3242	2.36e-01	8.13e-03	0.385	2.6466649	1.0176949	8224.35	HPD	4-hydroxyphenylpyruvate dioxygenase
58517	2.36e-01	7.87e-03	0.293	2.6576921	0.7791926	1614.88	RBM25	RNA binding motif protein 25
28394	2.36e-01	8.21e-03	0.441	-2.6435061	-1.1663117	24.99	IGHV4-39	immunoglobulin heavy variable 4-39
101059918	2.36e-01	8.33e-03	0.342	2.6382006	0.9010467	104.8	GOLGA8R	golgin A8 family member R
728498	2.36e-01	8.25e-03	0.486	2.641776	1.2830997	75.61	GOLGA8H	golgin A8 family member H
84993	2.36e-01	8.21e-03	0.25	-2.6431114	-0.6601019	184.16	UBL7	ubiquitin like 7
9516	2.36e-01	8.44e-03	0.389	-2.6339449	-1.0236036	1919.55	LITAF	lipopolysaccharide induced TNF factor
146456	2.36e-01	7.99e-03	0.644	2.6526957	1.7090534	115.52	TMED6	transmembrane p24 trafficking protein 6
5245	2.36e-01	8.01e-03	0.223	-2.6516963	-0.5913395	1266.22	PHB1	prohibitin 1
10272	2.36e-01	8.05e-03	0.472	-2.6501515	-1.2495945	166.76	FSTL3	follistatin like 3
6510	2.36e-01	8.45e-03	0.42	-2.6335041	-1.1056188	122.38	SLC1A5	solute carrier family 1 member 5
10326	2.36e-01	8.34e-03	0.487	-2.6377836	-1.2858243	33.95	SIRPB1	signal regulatory protein beta 1
7267	2.36e-01	7.99e-03	0.283	2.6526663	0.7513502	1906.41	TTC3	tetratricopeptide repeat domain 3
91316	2.36e-01	7.91e-03	0.332	2.6560435	0.8821234	443.12	GUSBP11	GUSB pseudogene 11
8542	2.36e-01	8.41e-03	0.352	-2.6353055	-0.9278708	2080.18	APOL1	apolipoprotein L1
79734	2.36e-01	8.16e-03	0.341	-2.6455374	-0.9008163	62.87	KCTD17	potassium channel tetramerization domain containing 17
758	2.36e-01	7.92e-03	0.342	2.6553742	0.9093527	289.54	MPPED1	metallophosphoesterase domain containing 1
727866	2.36e-01	8.45e-03	0.358	2.6336524	0.9418341	472.26	FAM156B	family with sequence similarity 156 member B
1349	2.36e-01	7.83e-03	0.181	2.6594474	0.4815153	989.92	COX7B	cytochrome c oxidase subunit 7B
221545	2.38e-01	8.56e-03	0.197	2.6292862	0.5172157	225.11	C6orf136	chromosome 6 open reading frame 136
5878	2.39e-01	8.60e-03	0.248	-2.6277303	-0.6525182	1030.1	RAB5C	RAB5C, member RAS oncogene family
84908	2.40e-01	8.67e-03	0.172	2.62481	0.4512321	835.41	FAM136A	family with sequence similarity 136 member A
256158	2.40e-01	8.65e-03	0.621	2.6257133	1.6318715	50.71	HMCN2	hemicentin 2
28452	2.40e-01	8.66e-03	0.639	-2.6250828	-1.6769035	47.53	IGHV3-7	immunoglobulin heavy variable 3-7
4236	2.40e-01	8.68e-03	0.306	-2.6245502	-0.8031506	244.82	MFAP1	microfibril associated protein 1
151195	2.41e-01	8.73e-03	0.196	2.6222791	0.5145615	288.77	CCNYL1	cyclin Y like 1
55151	2.41e-01	8.74e-03	0.205	-2.6220927	-0.5369355	244.41	TMEM38B	transmembrane protein 38B
7296	2.42e-01	8.81e-03	0.276	-2.619497	-0.7218397	655.89	TXNRD1	thioredoxin reductase 1
145264	2.42e-01	8.82e-03	0.797	2.6188231	2.0869186	25.69	SERPINA12	serpin family A member 12
10533	2.43e-01	8.86e-03	0.169	-2.617289	-0.4411507	241.2	ATG7	autophagy related 7
7545	2.43e-01	8.88e-03	0.578	2.6167636	1.5115952	70.19	ZIC1	Zic family member 1
389831	2.43e-01	8.88e-03	0.342	2.6165344	0.8960678	256.97	LOC389831	uncharacterized LOC389831
65981	2.43e-01	8.91e-03	0.268	2.6153647	0.7012191	458.61	CAPRIN2	caprin family member 2
6301	2.43e-01	8.94e-03	0.331	-2.6144143	-0.8653693	2233.98	SARS1	seryl-tRNA synthetase 1
388550	2.43e-01	8.95e-03	0.768	2.6141144	2.0067888	91.39	CEACAM22P	CEA cell adhesion molecule 22, pseudogene
8641	2.44e-01	9.00e-03	0.414	-2.6120363	-1.0805554	51.61	PCDHGB4	protocadherin gamma subfamily B, 4
2617	2.45e-01	9.11e-03	0.349	-2.6079913	-0.9100593	1353.56	GARS1	glycyl-tRNA synthetase 1
196541	2.45e-01	9.09e-03	0.403	2.6086994	1.052028	60.06	METTL21C	methyltransferase 21C, AARS1 lysine
79070	2.45e-01	9.10e-03	0.283	-2.6081284	-0.7378217	110.41	POGLUT2	protein O-glucosyltransferase 2
100874006	2.45e-01	9.10e-03	0.283	2.608417	0.7375914	59.99	TTC3-AS1	TTC3 antisense RNA 1
116936	2.45e-01	9.05e-03	0.317	2.6101076	0.8281127	57.54	SNORD139	small nucleolar RNA, C/D box 139
308	2.46e-01	9.17e-03	0.331	-2.6055069	-0.8623576	2050.45	ANXA5	annexin A5
9114	2.46e-01	9.17e-03	0.308	-2.6057112	-0.8036913	576.34	ATP6V0D1	ATPase H+ transporting V0 subunit d1
6752	2.46e-01	9.15e-03	0.416	-2.6062873	-1.0853228	50.97	SSTR2	somatostatin receptor 2
100505741	2.46e-01	9.42e-03	0.393	2.5964794	1.0213042	98.57	SPATA1	spermatogenesis associated 1
151449	2.46e-01	9.42e-03	0.258	2.5963016	0.6700713	294.51	GDF7	growth differentiation factor 7
51122	2.46e-01	9.38e-03	0.236	-2.5977437	-0.6124841	174.44	COMMD2	COMM domain containing 2
101927078	2.46e-01	9.36e-03	0.503	2.5986552	1.3063888	19.01	LOC101927078	uncharacterized LOC101927078
107080644	2.46e-01	9.43e-03	0.582	2.5961462	1.5118571	539.84	CNPY3-GNMT	CNPY3-GNMT readthrough
7464	2.46e-01	9.28e-03	0.393	-2.6014903	-1.0217605	133.18	CORO2A	coronin 2A
5883	2.46e-01	9.40e-03	0.38	2.5972626	0.9861879	539.96	RAD9A	RAD9 checkpoint clamp component A
6773	2.46e-01	9.44e-03	0.254	2.5956903	0.6591183	4719.73	STAT2	signal transducer and activator of transcription 2
23041	2.46e-01	9.27e-03	0.269	2.6018242	0.6994577	875.86	MON2	MON2 homolog, regulator of endosome-to-Golgi trafficking
9182	2.46e-01	9.21e-03	0.412	2.6041121	1.0719742	22.69	RASSF9	Ras association domain family member 9
8681	2.46e-01	9.40e-03	0.289	2.5972856	0.7506868	278.93	JMJD7-PLA2G4B	JMJD7-PLA2G4B readthrough
10099	2.46e-01	9.32e-03	0.195	-2.6000333	-0.5058466	636.04	TSPAN3	tetraspanin 3
7566	2.46e-01	9.38e-03	0.325	2.5978883	0.8455097	167.19	ZNF18	zinc finger protein 18
3487	2.46e-01	9.27e-03	0.211	-2.6020339	-0.550211	13585.49	IGFBP4	insulin like growth factor binding protein 4
79990	2.46e-01	9.34e-03	0.288	-2.5994376	-0.7485845	270.15	PLEKHH3	pleckstrin homology, MyTH4 and FERM domain containing H3
147991	2.46e-01	9.39e-03	0.289	2.5976818	0.7494808	271.16	DPY19L3	dpy-19 like C-mannosyltransferase 3
256051	2.46e-01	9.42e-03	0.358	2.5965365	0.9283546	35.79	ZNF549	zinc finger protein 549
84189	2.47e-01	9.47e-03	0.761	2.5946718	1.9752995	13.27	SLITRK6	SLIT and NTRK like family member 6
23064	2.47e-01	9.49e-03	0.251	2.593987	0.6512181	852.2	SETX	senataxin
23768	2.48e-01	9.55e-03	0.302	2.59165	0.7835231	94.08	FLRT2	fibronectin leucine rich transmembrane protein 2
3181	2.48e-01	9.59e-03	0.12	-2.5901843	-0.3119063	7719.76	HNRNPA2B1	heterogeneous nuclear ribonucleoprotein A2/B1
113939925	2.48e-01	9.59e-03	0.269	2.5902944	0.6978356	177.41	BMS1P4-AGAP5	BMS1P4-AGAP5 readthrough
81888	2.49e-01	9.74e-03	0.291	2.5849983	0.7534637	564.51	HYI	hydroxypyruvate isomerase (putative)
105371452	2.49e-01	9.73e-03	0.513	2.5853306	1.3265907	47.36	LOC105371452	uncharacterized LOC105371452
80854	2.49e-01	9.69e-03	0.243	-2.5868099	-0.629533	1179.81	SETD7	SET domain containing 7, histone lysine methyltransferase
2568	2.49e-01	9.70e-03	0.865	2.5864493	2.2378676	33.86	GABRP	gamma-aminobutyric acid type A receptor subunit pi
23376	2.49e-01	9.76e-03	0.342	2.5843375	0.8833105	698.13	UFL1	UFM1 specific ligase 1
5018	2.49e-01	9.72e-03	0.21	2.5856092	0.542682	2012.37	OXA1L	OXA1L mitochondrial inner membrane protein
161497	2.49e-01	9.75e-03	0.51	2.5846007	1.3181508	17.83	STRC	stereocilin
7775	2.49e-01	9.76e-03	0.217	2.5842695	0.5604452	135.08	ZNF232	zinc finger protein 232
29071	2.49e-01	9.76e-03	0.219	-2.5841487	-0.5658773	358.09	C1GALT1C1	C1GALT1 specific chaperone 1
100216479	2.51e-01	9.84e-03	0.688	-2.5813474	-1.7755004	10.79	FAR2P2	fatty acyl-CoA reductase 2 pseudogene 2
100129083	2.51e-01	9.83e-03	0.737	-2.5818195	-1.9029825	12.33	SIGLEC10-AS1	SIGLEC10 antisense RNA 1
157285	2.53e-01	9.98e-03	0.299	2.5764119	0.7707126	53.11	PRAG1	PEAK1 related, kinase-activating pseudokinase 1
105370459	2.53e-01	9.95e-03	0.562	-2.5774464	-1.4477736	6.83	LOC105370459	uncharacterized LOC105370459
644815	2.53e-01	9.98e-03	0.258	-2.576495	-0.6657967	651.29	FAM83G	family with sequence similarity 83 member G
252995	2.53e-01	1.01e-02	0.447	-2.5709408	-1.1479409	85.97	FNDC5	fibronectin type III domain containing 5
10487	2.53e-01	1.02e-02	0.244	-2.5702288	-0.6270419	1233.56	CAP1	cyclase associated actin cytoskeleton regulatory protein 1
79739	2.53e-01	1.01e-02	0.467	2.5717163	1.200582	136.97	TTLL7	tubulin tyrosine ligase like 7
64091	2.53e-01	1.01e-02	0.363	2.5727377	0.933515	27.13	POPDC2	popeye domain containing 2
168507	2.53e-01	1.01e-02	0.312	2.5724322	0.803096	235.95	PKD1L1	polycystin 1 like 1, transient receptor potential channel interacting
6749	2.53e-01	1.02e-02	0.283	-2.5704843	-0.727044	1041.61	SSRP1	structure specific recognition protein 1
38	2.53e-01	1.00e-02	0.3	-2.5755634	-0.7724229	8758.92	ACAT1	acetyl-CoA acetyltransferase 1
114785	2.53e-01	1.02e-02	0.271	2.5701901	0.6975554	1707.23	MBD6	methyl-CpG binding domain protein 6
4123	2.53e-01	1.00e-02	0.223	2.5743031	0.5749101	1589.05	MAN2C1	mannosidase alpha class 2C member 1
1428	2.53e-01	1.01e-02	0.261	2.5716515	0.6705218	64.75	CRYM	crystallin mu
103021294	2.53e-01	1.00e-02	0.402	-2.5742144	-1.0352357	170.47	ABALON	apoptotic BCL2L1-antisense long non-coding RNA
7529	2.53e-01	1.01e-02	0.225	-2.5722957	-0.5780669	1452.32	YWHAB	tyrosine 3-monooxygenase/tryptophan 5-monooxygenase activation protein beta
109286553	2.54e-01	1.02e-02	0.226	2.5681166	0.5794506	275.98	ARHGAP27P1-BPTFP1-KPNA2P3	ARHGAP27P1-BPTFP1-KPNA2P3 readthrough, transcribed pseudogene
29978	2.54e-01	1.02e-02	0.28	-2.5683053	-0.7184916	428.9	UBQLN2	ubiquilin 2
51246	2.55e-01	1.03e-02	0.252	-2.5654736	-0.6457045	972.43	SHISA5	shisa family member 5
8447	2.55e-01	1.03e-02	0.761	-2.565353	-1.9517991	146.39	DOC2B	double C2 domain beta
25973	2.56e-01	1.04e-02	0.268	-2.561566	-0.6874572	59.99	PARS2	prolyl-tRNA synthetase 2, mitochondrial
55845	2.56e-01	1.04e-02	0.203	-2.5616994	-0.5190671	729.77	BRK1	BRICK1 subunit of SCAR/WAVE actin nucleating complex
54951	2.56e-01	1.04e-02	0.267	-2.5615027	-0.6831425	72.38	COMMD8	COMM domain containing 8
28477	2.56e-01	1.04e-02	0.449	-2.5638309	-1.1515671	66.37	IGHJ4	immunoglobulin heavy joining 4
145864	2.56e-01	1.04e-02	0.554	-2.5616269	-1.4190485	15.86	HAPLN3	hyaluronan and proteoglycan link protein 3
10928	2.56e-01	1.04e-02	0.226	-2.562334	-0.5797879	500.41	RALBP1	ralA binding protein 1
57396	2.56e-01	1.05e-02	0.304	2.5598997	0.7786199	580.1	CLK4	CDC like kinase 4
6871	2.56e-01	1.05e-02	0.17	2.5597838	0.4357997	164.89	TADA2A	transcriptional adaptor 2A
404734	2.57e-01	1.05e-02	0.235	2.5589695	0.6012026	1020.74	ANKHD1-EIF4EBP3	ANKHD1-EIF4EBP3 readthrough
267	2.57e-01	1.05e-02	0.339	-2.5584738	-0.8669427	1643.67	AMFR	autocrine motility factor receptor
10443	2.57e-01	1.05e-02	0.283	2.5575679	0.7229393	1132.84	N4BP2L2	NEDD4 binding protein 2 like 2
10336	2.57e-01	1.06e-02	0.262	2.5545111	0.6682452	926.37	PCGF3	polycomb group ring finger 3
163	2.57e-01	1.06e-02	0.216	-2.5554524	-0.5511514	852.74	AP2B1	adaptor related protein complex 2 subunit beta 1
90799	2.57e-01	1.06e-02	0.275	2.5556724	0.7037916	547.12	CEP95	centrosomal protein 95
105372098	2.57e-01	1.06e-02	0.318	2.5544422	0.8122972	39.35	LOC105372098	uncharacterized LOC105372098
170961	2.57e-01	1.06e-02	0.478	2.5552598	1.2225362	283.58	ANKRD24	ankyrin repeat domain 24
26140	2.57e-01	1.07e-02	0.253	2.5537719	0.6452142	185.45	TTLL3	tubulin tyrosine ligase like 3
4524	2.58e-01	1.08e-02	0.261	2.5479371	0.6650483	828.28	MTHFR	methylenetetrahydrofolate reductase
84809	2.58e-01	1.08e-02	0.262	2.5485421	0.6673277	604.94	CROCCP2	CROCC pseudogene 2
2537	2.58e-01	1.07e-02	0.412	-2.5520313	-1.0525824	237.51	IFI6	interferon alpha inducible protein 6
149483	2.58e-01	1.10e-02	0.378	2.5440891	0.9616025	172.9	CCDC17	coiled-coil domain containing 17
9122	2.58e-01	1.09e-02	0.452	2.5472485	1.1518015	66.98	SLC16A4	solute carrier family 16 member 4
54946	2.58e-01	1.09e-02	0.27	-2.5469869	-0.6887084	154.59	SLC41A3	solute carrier family 41 member 3
57688	2.58e-01	1.09e-02	0.273	2.5462333	0.6952041	213.77	ZSWIM6	zinc finger SWIM-type containing 6
202333	2.58e-01	1.10e-02	0.611	2.5440094	1.5542993	166.6	CMYA5	cardiomyopathy associated 5
6119	2.58e-01	1.08e-02	0.185	-2.5500676	-0.4723402	141.33	RPA3	replication protein A3
102724143	2.58e-01	1.09e-02	0.613	2.5454585	1.5605184	44.94	LOC102724143
51085	2.58e-01	1.09e-02	0.279	2.5455339	0.7113857	13010.39	MLXIPL	MLX interacting protein like
28998	2.58e-01	1.10e-02	0.19	-2.5437338	-0.4826739	342.77	MRPL13	mitochondrial ribosomal protein L13
54886	2.58e-01	1.08e-02	0.694	2.5480983	1.7686374	62.79	PLPPR1	phospholipid phosphatase related 1
733	2.58e-01	1.09e-02	0.254	2.5462352	0.6471829	1985.22	C8G	complement C8 gamma chain
219699	2.58e-01	1.08e-02	0.686	-2.5498384	-1.7490798	163.18	UNC5B	unc-5 netrin receptor B
29760	2.58e-01	1.09e-02	0.277	2.5446909	0.7037872	864.84	BLNK	B cell linker
693201	2.58e-01	1.08e-02	0.384	2.5503856	0.978144	24.75	MIR616	microRNA 616
253959	2.58e-01	1.07e-02	0.314	2.5530236	0.8017101	478.3	RALGAPA1	Ral GTPase activating protein catalytic subunit alpha 1
7755	2.58e-01	1.10e-02	0.224	2.5441476	0.570069	174.93	ZNF205	zinc finger protein 205
80279	2.58e-01	1.10e-02	0.358	2.5432582	0.911532	4111.14	CDK5RAP3	CDK5 regulatory subunit associated protein 3
3773	2.58e-01	1.09e-02	0.595	2.5470248	1.5164631	32.74	KCNJ16	potassium inwardly rectifying channel subfamily J member 16
7089	2.59e-01	1.11e-02	0.261	2.5406616	0.6620351	246.01	TLE2	TLE family member 2, transcriptional corepressor
55013	2.60e-01	1.11e-02	0.465	-2.5386715	-1.1794282	46.32	MCUB	mitochondrial calcium uniporter dominant negative subunit beta
1490	2.60e-01	1.11e-02	0.522	-2.5389168	-1.324813	183.22	CCN2	cellular communication network factor 2
222166	2.60e-01	1.11e-02	0.236	2.5382428	0.5997106	131.46	MTURN	maturin, neural progenitor differentiation regulator homolog
4563	2.60e-01	1.11e-02	0.473	2.5396544	1.2017709	1200.73	TRNG	tRNA-Gly
220002	2.60e-01	1.12e-02	0.317	-2.5367897	-0.8033918	235.28	CYB561A3	cytochrome b561 family member A3
107986823	2.62e-01	1.13e-02	0.721	2.5336961	1.827167	19.4	LOC107986823	uncharacterized LOC107986823
7556	2.62e-01	1.13e-02	0.382	2.5333329	0.9664809	201.72	ZNF10	zinc finger protein 10
284021	2.62e-01	1.13e-02	0.299	-2.5337901	-0.7586892	41.33	MILR1	mast cell immunoglobulin like receptor 1
266747	2.62e-01	1.13e-02	0.262	2.5329311	0.6644543	244.42	RGL4	ral guanine nucleotide dissociation stimulator like 4
5768	2.62e-01	1.14e-02	0.447	-2.5313365	-1.1322783	654.99	QSOX1	quiescin sulfhydryl oxidase 1
220296	2.62e-01	1.13e-02	1.122	2.5319174	2.8397916	45.99	HEPACAM	hepatic and glial cell adhesion molecule
241	2.62e-01	1.14e-02	0.528	-2.5317015	-1.3375037	33.14	ALOX5AP	arachidonate 5-lipoxygenase activating protein
1556	2.63e-01	1.14e-02	0.694	2.5299099	1.7561144	105.74	CYP2B7P	cytochrome P450 family 2 subfamily B member 7, pseudogene
119016	2.63e-01	1.14e-02	0.281	2.5293605	0.7119848	164.9	AGAP4	ArfGAP with GTPase domain, ankyrin repeat and PH domain 4
4564	2.63e-01	1.15e-02	0.489	2.5283056	1.2358459	391.47	TRNH	tRNA-His
56101	2.64e-01	1.15e-02	0.421	-2.5260232	-1.0646773	44.9	PCDHGB5	protocadherin gamma subfamily B, 5
28883	2.65e-01	1.16e-02	0.49	-2.5248892	-1.2379507	26.54	IGKV2D-28	immunoglobulin kappa variable 2D-28
220202	2.66e-01	1.16e-02	0.667	2.5233007	1.6829004	32.01	ATOH7	atonal bHLH transcription factor 7
100129405	2.67e-01	1.17e-02	0.491	2.5207065	1.2383997	422.56	MSTO2P	misato family member 2, pseudogene
340024	2.67e-01	1.17e-02	0.69	2.520305	1.7389674	25.57	SLC6A19	solute carrier family 6 member 19
110599590	2.67e-01	1.17e-02	0.235	2.5212783	0.5925307	1504.15	C5-OT1	C5 3' UTR overlapping transcript 1
7248	2.67e-01	1.17e-02	0.225	2.5203947	0.5669324	731.3	TSC1	TSC complex subunit 1
140691	2.67e-01	1.17e-02	0.585	2.5198762	1.4741484	27.35	TRIM69	tripartite motif containing 69
6892	2.67e-01	1.18e-02	0.185	-2.5191753	-0.4666305	2386.93	TAPBP	TAP binding protein
110599583	2.68e-01	1.18e-02	0.448	-2.5175921	-1.1288337	27.52	EEF1AKMT4-ECE2	EEF1AKMT4-ECE2 readthrough
728537	2.68e-01	1.19e-02	0.46	2.5136176	1.1559297	94.05	C2orf92	chromosome 2 open reading frame 92
5467	2.68e-01	1.19e-02	0.518	-2.5143628	-1.3012507	588.24	PPARD	peroxisome proliferator activated receptor delta
335	2.68e-01	1.19e-02	0.342	2.5136364	0.8603588	32194.1	APOA1	apolipoprotein A1
221178	2.68e-01	1.19e-02	0.237	2.5164106	0.5965083	1485.3	SPATA13	spermatogenesis associated 13
408050	2.68e-01	1.19e-02	0.377	-2.5150333	-0.9489625	627.83	NOMO3	NODAL modulator 3
26284	2.68e-01	1.20e-02	0.158	-2.5136056	-0.3961557	566.58	ERAL1	Era like 12S mitochondrial rRNA chaperone 1
101928158	2.68e-01	1.19e-02	0.462	2.5148712	1.1628844	28.73	LAMA5-AS1	LAMA5 antisense RNA 1
440993	2.68e-01	1.20e-02	0.377	2.5127055	0.9482205	161.92	MIR570HG	MIR570 host gene
51593	2.68e-01	1.20e-02	0.22	2.5121683	0.5536109	2146.85	SRRT	serrate, RNA effector molecule
102724723	2.69e-01	1.20e-02	0.473	-2.5110746	-1.1882541	11.81	LOC102724723	uncharacterized LOC102724723
10157	2.69e-01	1.20e-02	0.555	2.511207	1.3929298	1770.42	AASS	aminoadipate-semialdehyde synthase
6337	2.69e-01	1.21e-02	0.377	2.509754	0.9460734	192.1	SCNN1A	sodium channel epithelial 1 subunit alpha
391	2.71e-01	1.22e-02	0.289	-2.5072673	-0.7240403	203.67	RHOG	ras homolog family member G
4588	2.72e-01	1.22e-02	0.556	2.5052037	1.3929368	343.76	MUC6	mucin 6, oligomeric mucus/gel-forming
5372	2.72e-01	1.22e-02	0.331	2.5049894	0.8289804	613.96	PMM1	phosphomannomutase 1
113219467	2.72e-01	1.23e-02	0.513	2.5037601	1.2841261	2459.41	MIR12136	microRNA 12136
10181	2.72e-01	1.23e-02	0.18	2.5020621	0.451294	1698.94	RBM5	RNA binding motif protein 5
10983	2.72e-01	1.24e-02	0.259	-2.5017601	-0.6477396	1285.19	CCNI	cyclin I
107986488	2.72e-01	1.23e-02	0.416	2.5023971	1.0416136	235.06	LOC107986488
101929709	2.72e-01	1.23e-02	0.377	2.5032079	0.9437328	51.45	RIPK2-DT	RIPK2 divergent transcript
128553	2.72e-01	1.23e-02	0.359	-2.5029724	-0.8982213	333.98	TSHZ2	teashirt zinc finger homeobox 2
11129	2.72e-01	1.24e-02	0.245	2.5011234	0.6130719	1457.53	CLASRP	CLK4 associating serine/arginine rich protein
55707	2.74e-01	1.26e-02	0.186	-2.4958233	-0.4648677	399.71	NECAP2	NECAP endocytosis associated 2
5287	2.74e-01	1.26e-02	0.254	-2.496262	-0.6345281	416.17	PIK3C2B	phosphatidylinositol-4-phosphate 3-kinase catalytic subunit type 2 beta
26112	2.74e-01	1.25e-02	0.369	-2.4973729	-0.9204017	1059.47	CCDC69	coiled-coil domain containing 69
2768	2.74e-01	1.25e-02	0.319	-2.4983254	-0.79573	347.99	GNA12	G protein subunit alpha 12
56616	2.74e-01	1.25e-02	0.179	-2.4970774	-0.4472115	270.3	DIABLO	diablo IAP-binding mitochondrial protein
653125	2.74e-01	1.25e-02	0.461	2.4966521	1.152077	43.63	GOLGA8K	golgin A8 family member K
4575	2.74e-01	1.26e-02	0.484	2.4956355	1.2067305	344.65	TRNS2	tRNA-Ser
105374145	2.75e-01	1.27e-02	0.474	2.4927606	1.1808845	23.21	LOC105374145	uncharacterized LOC105374145
644794	2.75e-01	1.27e-02	0.384	2.4925613	0.9562951	157.33	LINC02604	long intergenic non-protein coding RNA 2604
390927	2.75e-01	1.26e-02	0.502	2.4942581	1.2526656	13.72	ZNF793	zinc finger protein 793
81572	2.75e-01	1.26e-02	0.262	-2.4937313	-0.6533466	151.34	PDRG1	p53 and DNA damage regulated 1
4354	2.75e-01	1.27e-02	0.364	-2.4926029	-0.9067297	371.35	MPP1	MAGUK p55 scaffold protein 1
63923	2.75e-01	1.28e-02	0.537	2.4906397	1.3368046	21.84	TNN	tenascin N
50515	2.75e-01	1.27e-02	0.384	-2.4909195	-0.9556091	46.11	CHST11	carbohydrate sulfotransferase 11
105371486	2.75e-01	1.27e-02	0.746	-2.4909895	-1.8587389	24.21	LOC105371486	uncharacterized LOC105371486
6280	2.75e-01	1.28e-02	0.525	-2.4895503	-1.3065736	355.33	S100A9	S100 calcium binding protein A9
403	2.75e-01	1.28e-02	0.205	-2.488476	-0.509887	107.4	ARL3	ADP ribosylation factor like GTPase 3
387723	2.75e-01	1.28e-02	0.329	2.4884357	0.8197752	44.25	C10orf143	chromosome 10 open reading frame 143
140809	2.75e-01	1.28e-02	0.397	-2.488637	-0.9872191	432.19	SRXN1	sulfiredoxin 1
684959	2.76e-01	1.29e-02	0.501	2.4874517	1.2455601	21.1	SNORA25	small nucleolar RNA, H/ACA box 25
5315	2.77e-01	1.29e-02	0.382	-2.4853431	-0.9493019	805.94	PKM	pyruvate kinase M1/2
4708	2.78e-01	1.30e-02	0.192	-2.4840204	-0.4765315	226.04	NDUFB2	NADH:ubiquinone oxidoreductase subunit B2
8992	2.78e-01	1.30e-02	0.207	-2.4828955	-0.5138845	1040.82	ATP6V0E1	ATPase H+ transporting V0 subunit e1
399687	2.78e-01	1.30e-02	0.282	2.4826663	0.7003107	4323.12	MYO18A	myosin XVIIIA
10092	2.79e-01	1.31e-02	0.164	-2.4804544	-0.4080166	880.82	ARPC5	actin related protein 2/3 complex subunit 5
5364	2.79e-01	1.31e-02	0.275	2.4799278	0.6829006	5231.64	PLXNB1	plexin B1
101927179	2.79e-01	1.31e-02	0.508	2.4805289	1.2611521	25.36	LOC101927179	uncharacterized LOC101927179
79837	2.79e-01	1.31e-02	0.209	-2.4801706	-0.5183182	304.88	PIP4K2C	phosphatidylinositol-5-phosphate 4-kinase type 2 gamma
105371743	2.79e-01	1.31e-02	0.325	2.4803016	0.8048721	37.31	SNHG30	small nucleolar RNA host gene 30
80818	2.79e-01	1.32e-02	0.527	2.4774314	1.3058241	285.46	ZNF436	zinc finger protein 436
8337	2.79e-01	1.32e-02	0.532	-2.4782499	-1.317661	200.81	H2AC18	H2A clustered histone 18
3934	2.79e-01	1.32e-02	0.929	-2.4781821	-2.3010084	557.41	LCN2	lipocalin 2
642846	2.79e-01	1.32e-02	0.505	2.4776342	1.2510204	590.99	LOC642846	DEAD/H (Asp-Glu-Ala-Asp/His) box polypeptide 11-like
145407	2.79e-01	1.32e-02	0.663	2.4779326	1.6421561	18.14	ARMH4	armadillo like helical domain containing 4
8910	2.79e-01	1.33e-02	0.297	-2.4767173	-0.7351791	153.88	SGCE	sarcoglycan epsilon
9204	2.79e-01	1.33e-02	0.294	2.4753333	0.7268714	303.24	ZMYM6	zinc finger MYM-type containing 6
27043	2.79e-01	1.33e-02	0.248	2.475339	0.6145076	635.17	PELP1	proline, glutamate and leucine rich protein 1
112268213	2.79e-01	1.33e-02	0.287	2.4751052	0.7104215	100.28	LOC112268213
147929	2.79e-01	1.33e-02	0.381	2.4748322	0.9441305	36.5	ZNF565	zinc finger protein 565
339541	2.80e-01	1.34e-02	0.473	2.4732327	1.1700167	102.46	ARMH1	armadillo like helical domain containing 1
5899	2.80e-01	1.34e-02	0.23	-2.4720464	-0.5684862	432.24	RALB	RAS like proto-oncogene B
83541	2.80e-01	1.34e-02	0.344	-2.4722509	-0.8493561	30.16	FAM110A	family with sequence similarity 110 member A
55770	2.82e-01	1.35e-02	0.231	-2.4699983	-0.5701353	244.04	EXOC2	exocyst complex component 2
10495	2.82e-01	1.35e-02	0.283	-2.4694722	-0.6981048	236.59	ENOX2	ecto-NOX disulfide-thiol exchanger 2
100506516	2.82e-01	1.36e-02	0.353	2.4678288	0.871254	50.82	LINC01176	long intergenic non-protein coding RNA 1176
9902	2.82e-01	1.36e-02	0.413	-2.468192	-1.0181425	122.82	MRC2	mannose receptor C type 2
84107	2.83e-01	1.37e-02	0.47	2.4662502	1.1582421	27.13	ZIC4	Zic family member 4
147184	2.83e-01	1.36e-02	0.295	-2.466423	-0.7271996	80.63	KRT10-AS1	KRT10 antisense RNA 1
345193	2.84e-01	1.37e-02	0.559	2.4643442	1.378617	15.14	LRIT3	leucine rich repeat, Ig-like and transmembrane domains 3
9700	2.85e-01	1.38e-02	1.078	-2.4631139	-2.6546973	63.22	ESPL1	extra spindle pole bodies like 1, separase
4537	2.86e-01	1.39e-02	0.463	2.4610245	1.1385474	43448.36	ND3	NADH dehydrogenase subunit 3
54842	2.86e-01	1.39e-02	0.326	-2.4594268	-0.8007576	76.26	MFSD6	major facilitator superfamily domain containing 6
105374187	2.86e-01	1.39e-02	0.452	2.459531	1.1116622	30.04	LOC105374187	uncharacterized LOC105374187
2979	2.86e-01	1.39e-02	0.413	2.4599505	1.0147329	79.97	GUCA1B	guanylate cyclase activator 1B
8195	2.86e-01	1.39e-02	0.154	-2.4587431	-0.3788565	614.12	MKKS	MKKS centrosomal shuttling protein
389524	2.87e-01	1.40e-02	0.197	2.4572728	0.4831247	458.67	GTF2IRD2B	GTF2I repeat domain containing 2B
83707	2.87e-01	1.40e-02	0.265	2.4568218	0.651745	226.77	TRPT1	tRNA phosphotransferase 1
7576	2.87e-01	1.40e-02	0.336	-2.456873	-0.8262559	56.84	ZNF28	zinc finger protein 28
54499	2.87e-01	1.41e-02	0.158	-2.4559774	-0.3869493	1329.57	TMCO1	transmembrane and coiled-coil domains 1
5098	2.88e-01	1.41e-02	0.487	-2.4545359	-1.1946626	72.88	PCDHGC3	protocadherin gamma subfamily C, 3
221477	2.88e-01	1.41e-02	0.222	-2.4536957	-0.5458553	1091.05	C6orf89	chromosome 6 open reading frame 89
10579	2.88e-01	1.41e-02	0.269	-2.4539335	-0.6611911	303.77	TACC2	transforming acidic coiled-coil containing protein 2
4091	2.88e-01	1.41e-02	0.288	-2.4538203	-0.7057735	297.24	SMAD6	SMAD family member 6
7626	2.89e-01	1.42e-02	0.29	2.4518986	0.7115338	425.33	ZNF75D	zinc finger protein 75D
567	2.89e-01	1.43e-02	0.255	-2.4504475	-0.6258235	17743.77	B2M	beta-2-microglobulin
5782	2.90e-01	1.43e-02	0.212	-2.4498219	-0.518524	754.45	PTPN12	protein tyrosine phosphatase non-receptor type 12
100131801	2.90e-01	1.43e-02	0.273	2.4495184	0.6677749	278.73	PET100	PET100 cytochrome c oxidase chaperone
79799	2.90e-01	1.44e-02	0.589	-2.4480403	-1.441008	266.74	UGT2A3	UDP glucuronosyltransferase family 2 member A3
3781	2.90e-01	1.44e-02	0.475	2.4476273	1.1637324	73.35	KCNN2	potassium calcium-activated channel subfamily N member 2
56980	2.90e-01	1.44e-02	0.264	2.4479753	0.6461331	220.01	PRDM10	PR/SET domain 10
80209	2.91e-01	1.44e-02	0.22	2.4465854	0.538671	359.09	PROSER1	proline and serine rich 1
83473	2.92e-01	1.45e-02	0.363	2.4441036	0.8881531	76.73	KATNAL2	katanin catalytic subunit A1 like 2
79007	2.92e-01	1.45e-02	0.515	-2.4435182	-1.2576512	49.06	DBNDD1	dysbindin domain containing 1
55532	2.93e-01	1.47e-02	0.367	2.4405157	0.894542	1501.75	SLC30A10	solute carrier family 30 member 10
25981	2.93e-01	1.47e-02	0.429	2.4402557	1.0457156	820.18	DNAH1	dynein axonemal heavy chain 1
54899	2.93e-01	1.46e-02	0.354	-2.4419516	-0.8644065	392.76	PXK	PX domain containing serine/threonine kinase like
26036	2.93e-01	1.46e-02	0.276	2.4414272	0.672914	498.53	ZNF451	zinc finger protein 451
100131017	2.93e-01	1.46e-02	0.245	2.4409933	0.5983862	751.24	ZNF316	zinc finger protein 316
4066	2.93e-01	1.46e-02	0.223	-2.4415469	-0.5438386	134.83	LYL1	LYL1 basic helix-loop-helix family member
54487	2.93e-01	1.46e-02	0.241	2.4415503	0.5886593	938.11	DGCR8	DGCR8 microprocessor complex subunit
2649	2.93e-01	1.47e-02	0.244	2.439796	0.5964207	125.06	NR6A1	nuclear receptor subfamily 6 group A member 1
28893	2.93e-01	1.48e-02	0.526	-2.4375853	-1.2829292	35.39	IGKV1D-39	immunoglobulin kappa variable 1D-39
653082	2.93e-01	1.48e-02	0.453	2.4380011	1.1051515	272.42	ZDHHC11B	zinc finger DHHC-type containing 11B
55884	2.93e-01	1.48e-02	0.247	-2.4373909	-0.6025104	615.13	WSB2	WD repeat and SOCS box containing 2
123720	2.94e-01	1.48e-02	0.252	2.436861	0.6142962	464.78	WHAMM	WASP homolog associated with actin, golgi membranes and microtubules
6590	2.94e-01	1.48e-02	0.226	-2.436482	-0.5505711	1321.2	SLPI	secretory leukocyte peptidase inhibitor
723790	2.94e-01	1.49e-02	0.532	-2.4337488	-1.2937214	197.82	H2AC19	H2A clustered histone 19
10402	2.94e-01	1.51e-02	0.35	2.4298844	0.8498062	1068.48	ST3GAL6	ST3 beta-galactoside alpha-2,3-sialyltransferase 6
55173	2.94e-01	1.51e-02	0.227	-2.4301892	-0.5524399	490.27	MRPS10	mitochondrial ribosomal protein S10
641977	2.94e-01	1.49e-02	0.252	2.4346686	0.614499	172.51	SEPTIN7P2	septin 7 pseudogene 2
346606	2.94e-01	1.51e-02	0.724	-2.4297097	-1.7582139	179.13	MOGAT3	monoacylglycerol O-acyltransferase 3
402483	2.94e-01	1.49e-02	0.262	2.4343228	0.6384487	1288.66	LINC01000	long intergenic non-protein coding RNA 1000
231	2.94e-01	1.50e-02	0.272	-2.432367	-0.6607335	118.65	AKR1B1	aldo-keto reductase family 1 member B
1649	2.94e-01	1.50e-02	0.392	2.4315813	0.9522448	909.58	DDIT3	DNA damage inducible transcript 3
552889	2.94e-01	1.50e-02	0.227	-2.4318466	-0.5509492	714.97	ATXN7L3B	ataxin 7 like 3B
27132	2.94e-01	1.49e-02	0.628	2.4338544	1.5280194	30.26	CPNE7	copine 7
115196	2.94e-01	1.51e-02	0.359	2.4309707	0.8721567	116.73	ZNF554	zinc finger protein 554
55260	2.94e-01	1.50e-02	0.379	2.4320957	0.9220289	191.13	TMEM143	transmembrane protein 143
100874085	2.94e-01	1.49e-02	0.414	-2.433738	-1.0085404	1004.53	NUCB1-AS1	NUCB1 antisense RNA 1
8894	2.94e-01	1.51e-02	0.354	-2.4307723	-0.86005	1453.2	EIF2S2	eukaryotic translation initiation factor 2 subunit beta
351	2.94e-01	1.50e-02	0.352	-2.4317664	-0.8566757	4673.02	APP	amyloid beta precursor protein
54457	2.94e-01	1.50e-02	1.14	2.4334654	2.7731165	46.13	TAF7L	TATA-box binding protein associated factor 7 like
9905	2.95e-01	1.52e-02	0.25	2.427693	0.6059823	940.37	SGSM2	small G protein signaling modulator 2
5224	2.95e-01	1.52e-02	0.351	2.4266282	0.8529529	45.47	PGAM2	phosphoglycerate mutase 2
79716	2.95e-01	1.53e-02	0.267	2.4262846	0.6474583	244.88	NPEPL1	aminopeptidase like 1
438	2.95e-01	1.53e-02	0.287	2.42589	0.6955946	145.07	ASMT	acetylserotonin O-methyltransferase
168544	2.96e-01	1.53e-02	0.324	2.4244104	0.785721	160.17	ZNF467	zinc finger protein 467
9295	2.96e-01	1.54e-02	0.341	2.4225907	0.8269291	3634.12	SRSF11	serine and arginine rich splicing factor 11
100533467	2.96e-01	1.54e-02	0.253	2.4230554	0.6118387	739.73	BIVM-ERCC5	BIVM-ERCC5 readthrough
404093	2.96e-01	1.54e-02	0.272	-2.4235925	-0.6585522	202.29	CUEDC1	CUE domain containing 1
339175	2.96e-01	1.54e-02	0.225	-2.4227872	-0.5455461	128.77	METTL2A	methyltransferase 2A, methylcytidine
29122	2.97e-01	1.55e-02	0.734	2.4211095	1.7778327	13.04	PRSS50	serine protease 50
283922	2.97e-01	1.55e-02	0.265	2.4214568	0.6419654	76.02	PDPR2P	pyruvate dehydrogenase phosphatase regulatory subunit 2, pseudogene
598	2.97e-01	1.54e-02	0.241	-2.42184	-0.5840886	947.84	BCL2L1	BCL2 like 1
55248	2.97e-01	1.55e-02	0.387	-2.4201981	-0.9367687	33.22	PACC1	proton activated chloride channel 1
64222	2.97e-01	1.55e-02	0.332	-2.4195522	-0.8032047	338.73	TOR3A	torsin family 3 member A
56948	2.98e-01	1.56e-02	0.233	2.4184141	0.5637931	578.83	SDR39U1	short chain dehydrogenase/reductase family 39U member 1
6447	2.98e-01	1.56e-02	0.693	2.4178608	1.675132	22.09	SCG5	secretogranin V
107985471	2.98e-01	1.57e-02	0.508	-2.4162532	-1.2270515	10.04	PEF1-AS1	PEF1 and COL16A1 antisense RNA 1
1047	2.98e-01	1.57e-02	0.702	-2.4165546	-1.6961646	203.59	CLGN	calmegin
51075	2.98e-01	1.57e-02	0.234	-2.4156813	-0.5650216	880.03	TMX2	thioredoxin related transmembrane protein 2
79882	2.98e-01	1.57e-02	0.3	2.4158996	0.7254428	1386.49	ZC3H14	zinc finger CCCH-type containing 14
6563	2.98e-01	1.57e-02	0.482	2.4153766	1.1646741	16.79	SLC14A1	solute carrier family 14 member 1 (Kidd blood group)
10076	2.98e-01	1.57e-02	0.428	-2.4148686	-1.0336061	368.97	PTPRU	protein tyrosine phosphatase receptor type U
284040	2.98e-01	1.58e-02	0.453	2.4145046	1.0935364	88.2	CDRT4	CMT1A duplicated region transcript 4
9124	2.98e-01	1.58e-02	0.301	-2.4139533	-0.726455	1013.93	PDLIM1	PDZ and LIM domain 1
26015	2.98e-01	1.58e-02	0.266	-2.4134924	-0.6428242	205.29	RPAP1	RNA polymerase II associated protein 1
10174	2.98e-01	1.58e-02	0.284	2.4130813	0.6847456	830.73	SORBS3	sorbin and SH3 domain containing 3
643253	2.99e-01	1.59e-02	0.259	2.4118475	0.6258465	129.38	CCT6P1	chaperonin containing TCP1 subunit 6 pseudogene 1
4059	2.99e-01	1.59e-02	0.325	2.4122018	0.7831278	1335.3	BCAM	basal cell adhesion molecule (Lutheran blood group)
84187	2.99e-01	1.59e-02	0.27	-2.410891	-0.6517563	76.06	TMEM164	transmembrane protein 164
4878	3.01e-01	1.61e-02	0.407	2.4067705	0.9796676	27.4	NPPA	natriuretic peptide A
105373903	3.01e-01	1.61e-02	0.636	2.4068225	1.5299306	21.62	LOC105373903	uncharacterized LOC105373903
2132	3.01e-01	1.61e-02	0.318	-2.4076923	-0.7668443	939.49	EXT2	exostosin glycosyltransferase 2
51330	3.01e-01	1.61e-02	0.634	-2.4067168	-1.525817	224.41	TNFRSF12A	TNF receptor superfamily member 12A
112869	3.01e-01	1.61e-02	0.325	2.4068425	0.7826952	301.31	SGF29	SAGA complex associated factor 29
27020	3.02e-01	1.62e-02	0.253	-2.4051222	-0.6095644	514.08	NPTN	neuroplastin
3655	3.03e-01	1.63e-02	0.316	-2.4031373	-0.7587295	301.12	ITGA6	integrin subunit alpha 6
93594	3.03e-01	1.63e-02	0.332	-2.4024794	-0.7982351	92.94	TBC1D31	TBC1 domain family member 31
115701	3.03e-01	1.63e-02	0.614	-2.4023852	-1.4759952	173.49	ALPK2	alpha kinase 2
541473	3.04e-01	1.64e-02	0.335	2.4006394	0.8051959	41.85	LOC541473	FKBP prolyl isomerase 6 pseudogene
387775	3.04e-01	1.63e-02	0.702	2.4010287	1.6847742	317.39	SLC22A10	solute carrier family 22 member 10
57646	3.04e-01	1.64e-02	0.192	-2.4002996	-0.4598259	323.8	USP28	ubiquitin specific peptidase 28
28476	3.04e-01	1.64e-02	0.615	-2.4005995	-1.4764955	52.24	IGHJ5	immunoglobulin heavy joining 5
100129482	3.04e-01	1.64e-02	0.415	2.3988375	0.9948521	307.52	ZNF37BP	zinc finger protein 37B, pseudogene
114004351	3.04e-01	1.65e-02	0.274	2.398137	0.656277	164.58	PARGP1-AGAP4	PARGP1-AGAP4 readthrough
53981	3.04e-01	1.65e-02	0.209	-2.3983082	-0.5020648	515.26	CPSF2	cleavage and polyadenylation specific factor 2
10328	3.05e-01	1.65e-02	0.213	-2.3968935	-0.5105064	165.23	EMC8	ER membrane protein complex subunit 8
4194	3.06e-01	1.67e-02	0.216	2.3941322	0.5177701	861.96	MDM4	MDM4 regulator of p53
153020	3.06e-01	1.66e-02	0.34	2.3953762	0.8142852	685.62	RASGEF1B	RasGEF domain family member 1B
100049076	3.06e-01	1.66e-02	0.519	2.3958315	1.2445601	19.64	GUSBP17	GUSB pseudogene 17
613037	3.06e-01	1.66e-02	0.299	2.3946071	0.7157142	589.58	NPIPB13	nuclear pore complex interacting protein family, member B13
55876	3.06e-01	1.66e-02	0.494	2.3945543	1.1833632	1095.24	GSDMB	gasdermin B
284361	3.06e-01	1.67e-02	0.25	-2.3939261	-0.5976588	1108.59	EMC10	ER membrane protein complex subunit 10
28935	3.06e-01	1.67e-02	0.451	-2.3934616	-1.0799095	10.56	IGKV1-27	immunoglobulin kappa variable 1-27
105373791	3.06e-01	1.67e-02	0.606	-2.3926832	-1.4495416	16.87	LOC105373791	uncharacterized LOC105373791
91683	3.06e-01	1.67e-02	0.466	-2.3921977	-1.1136519	375.44	SYT12	synaptotagmin 12
10197	3.06e-01	1.68e-02	0.3	-2.3917644	-0.7167766	767.96	PSME3	proteasome activator subunit 3
100874042	3.06e-01	1.68e-02	0.431	2.3917058	1.0315342	49.67	HM13-AS1	HM13 antisense RNA 1
846	3.06e-01	1.68e-02	0.693	2.3906718	1.6573582	11.86	CASR	calcium sensing receptor
79541	3.06e-01	1.68e-02	0.445	2.3910325	1.0645908	14.36	OR2A4	olfactory receptor family 2 subfamily A member 4
1994	3.06e-01	1.68e-02	0.197	-2.3904356	-0.4707163	612.94	ELAVL1	ELAV like RNA binding protein 1
115352	3.06e-01	1.69e-02	0.515	2.3892166	1.2313216	12.76	FCRL3	Fc receptor like 3
91664	3.06e-01	1.69e-02	0.318	-2.3893073	-0.7595109	47.51	ZNF845	zinc finger protein 845
55146	3.06e-01	1.69e-02	0.171	-2.3887949	-0.4082668	265.28	ZDHHC4	zinc finger DHHC-type palmitoyltransferase 4
90634	3.06e-01	1.69e-02	0.3	2.3882529	0.7176166	885.18	N4BP2L1	NEDD4 binding protein 2 like 1
55152	3.07e-01	1.70e-02	0.378	2.3872144	0.9029451	470.55	DALRD3	DALR anticodon binding domain containing 3
401320	3.07e-01	1.70e-02	0.344	2.3872961	0.8222672	220.77	GARS1-DT	GARS1 divergent transcript
124583	3.08e-01	1.71e-02	0.284	-2.3855086	-0.6786769	342.47	CANT1	calcium activated nucleotidase 1
140876	3.08e-01	1.71e-02	0.343	2.3845038	0.8183223	393.61	RIPOR3	RIPOR family member 3
152518	3.09e-01	1.72e-02	0.376	2.3830304	0.8952965	180.17	NFXL1	nuclear transcription factor, X-box binding like 1
10781	3.10e-01	1.72e-02	0.258	2.3815731	0.613939	366.82	ZNF266	zinc finger protein 266
107984026	3.10e-01	1.73e-02	0.487	2.3807756	1.160208	307.38	LOC107984026	replaced by ID 728005
10282	3.11e-01	1.73e-02	0.341	2.3796289	0.8119409	332.2	BET1	Bet1 golgi vesicular membrane trafficking protein
100133941	3.11e-01	1.74e-02	0.613	-2.3788937	-1.4590579	677.39	CD24	CD24 molecule
122525	3.12e-01	1.74e-02	0.371	2.3780711	0.8823193	159.98	C14orf28	chromosome 14 open reading frame 28
1072	3.12e-01	1.74e-02	0.269	-2.3772095	-0.639964	3201.16	CFL1	cofilin 1
1781	3.12e-01	1.75e-02	0.202	-2.3764515	-0.479823	490.49	DYNC1I2	dynein cytoplasmic 1 intermediate chain 2
26099	3.13e-01	1.76e-02	0.248	-2.3734	-0.5879736	747.56	SZRD1	SUZ RNA binding domain containing 1
998	3.13e-01	1.78e-02	0.244	-2.3701549	-0.578924	1809.74	CDC42	cell division cycle 42
5538	3.13e-01	1.77e-02	0.205	-2.3720769	-0.4858638	987.61	PPT1	palmitoyl-protein thioesterase 1
9813	3.13e-01	1.77e-02	0.175	-2.3726207	-0.4157968	958.46	EFCAB14	EF-hand calcium binding domain 14
65080	3.13e-01	1.78e-02	0.205	-2.369761	-0.4846675	408.44	MRPL44	mitochondrial ribosomal protein L44
654321	3.13e-01	1.78e-02	0.557	2.3697983	1.3203153	22.62	SNORA75	small nucleolar RNA, H/ACA box 75
7086	3.13e-01	1.77e-02	0.296	-2.3711809	-0.7026734	1815.81	TKT	transketolase
7745	3.13e-01	1.76e-02	0.266	2.373733	0.6305429	468.33	ZKSCAN8	zinc finger with KRAB and SCAN domains 8
60685	3.13e-01	1.77e-02	0.307	-2.3725794	-0.7287933	1092.26	ZFAND3	zinc finger AN1-type containing 3
158160	3.13e-01	1.76e-02	0.634	2.3738605	1.50479	121.14	HSD17B7P2	hydroxysteroid 17-beta dehydrogenase 7 pseudogene 2
729092	3.13e-01	1.78e-02	0.281	2.3697273	0.6652487	132.97	AGAP5	ArfGAP with GTPase domain, ankyrin repeat and PH domain 5
101927300	3.13e-01	1.77e-02	0.561	2.37113	1.3300179	64.92	GOT1-DT	GOT1 divergent transcript
3338	3.13e-01	1.75e-02	0.336	2.3756487	0.7987895	453.45	DNAJC4	DnaJ heat shock protein family (Hsp40) member C4
115	3.13e-01	1.78e-02	0.292	-2.3699951	-0.6913112	739.17	ADCY9	adenylate cyclase 9
83719	3.13e-01	1.77e-02	0.398	2.3725549	0.9435267	397.5	YPEL3	yippee like 3
4905	3.13e-01	1.77e-02	0.312	-2.371572	-0.7392527	317.04	NSF	N-ethylmaleimide sensitive factor, vesicle fusing ATPase
112268301	3.13e-01	1.76e-02	0.403	2.3733203	0.9557011	26.56	LOC112268301
5480	3.14e-01	1.79e-02	0.215	-2.3679977	-0.5086996	280.02	PPIC	peptidylprolyl isomerase C
10574	3.14e-01	1.79e-02	0.251	-2.3673503	-0.5941322	1862.31	CCT7	chaperonin containing TCP1 subunit 7
4568	3.14e-01	1.80e-02	0.472	2.3666355	1.1178248	263.47	TRNL2	tRNA-Leu
5698	3.14e-01	1.80e-02	0.334	-2.365973	-0.789806	182.08	PSMB9	proteasome 20S subunit beta 9
105369782	3.15e-01	1.80e-02	0.35	2.3655107	0.8278858	565.27	LOC105369782	uncharacterized LOC105369782
84220	3.17e-01	1.82e-02	0.356	2.3614749	0.841666	539.88	RGPD5	RANBP2 like and GRIP domain containing 5
6786	3.17e-01	1.82e-02	0.346	-2.3615154	-0.817791	1051.49	STIM1	stromal interaction molecule 1
51077	3.18e-01	1.83e-02	0.235	-2.3602355	-0.5542391	235.17	FCF1	FCF1 rRNA-processing protein
3911	3.18e-01	1.83e-02	0.253	2.3603543	0.5982164	1034.67	LAMA5	laminin subunit alpha 5
107985939	3.18e-01	1.83e-02	0.463	2.3591626	1.0924216	89.56	LOC107985939	uncharacterized LOC107985939
3106	3.19e-01	1.84e-02	0.228	-2.35772	-0.5379192	6285.63	HLA-B	major histocompatibility complex, class I, B
377677	3.19e-01	1.84e-02	0.369	-2.3581401	-0.8701362	118.34	CA13	carbonic anhydrase 13
106635683	3.19e-01	1.84e-02	0.386	-2.3574083	-0.9110868	153.79	SNORD141A	small nucleolar RNA, C/D box 141A
56061	3.19e-01	1.84e-02	0.248	-2.3575997	-0.585387	573.09	UBFD1	ubiquitin family domain containing 1
441212	3.19e-01	1.85e-02	0.402	2.3562279	0.9462791	60.04	RP9P	RP9 pseudogene
54621	3.20e-01	1.85e-02	0.292	-2.3554081	-0.6877809	332.68	VSIG10	V-set and immunoglobulin domain containing 10
143458	3.20e-01	1.86e-02	0.452	-2.3543419	-1.0649542	55.43	LDLRAD3	low density lipoprotein receptor class A domain containing 3
6271	3.20e-01	1.86e-02	0.34	2.3533629	0.7993805	30.47	S100A1	S100 calcium binding protein A1
2720	3.20e-01	1.86e-02	0.35	-2.3536767	-0.8246908	575.7	GLB1	galactosidase beta 1
22899	3.20e-01	1.86e-02	0.315	2.3531219	0.7407809	164.72	ARHGEF15	Rho guanine nucleotide exchange factor 15
10130	3.21e-01	1.88e-02	0.389	-2.3490777	-0.9127625	3973.84	PDIA6	protein disulfide isomerase family A member 6
729540	3.21e-01	1.88e-02	0.355	2.3490582	0.8344071	540.14	RGPD6	RANBP2 like and GRIP domain containing 6
55728	3.21e-01	1.88e-02	0.434	2.3499659	1.0207686	235.98	N4BP2	NEDD4 binding protein 2
7718	3.21e-01	1.87e-02	0.559	2.3510905	1.315374	45.3	ZNF165	zinc finger protein 165
169436	3.21e-01	1.88e-02	0.444	2.3490912	1.043221	25.26	STKLD1	serine/threonine kinase like domain containing 1
138948	3.21e-01	1.88e-02	0.554	2.3499215	1.3023978	1137.43	DBH-AS1	DBH antisense RNA 1
105378526	3.21e-01	1.87e-02	0.38	2.3511624	0.8940272	29.21	LOC105378526
25804	3.21e-01	1.87e-02	0.221	-2.351211	-0.5199409	375.75	LSM4	LSM4 homolog, U6 small nuclear RNA and mRNA degradation associated
7052	3.21e-01	1.87e-02	0.469	-2.3521949	-1.1036276	14043.87	TGM2	transglutaminase 2
55670	3.21e-01	1.87e-02	0.21	-2.3507525	-0.4936159	607.94	PEX26	peroxisomal biogenesis factor 26
89790	3.21e-01	1.89e-02	0.616	-2.3482061	-1.4462977	109.49	SIGLEC10	sialic acid binding Ig like lectin 10
340371	3.21e-01	1.89e-02	0.332	2.3474481	0.7785896	2751.72	NRBP2	nuclear receptor binding protein 2
5097	3.22e-01	1.90e-02	0.327	-2.3454282	-0.767585	859.82	PCDH1	protocadherin 1
10208	3.22e-01	1.90e-02	0.332	2.3452618	0.7781493	531.07	USPL1	ubiquitin specific peptidase like 1
10013	3.22e-01	1.90e-02	0.328	2.3453021	0.7700925	1874.8	HDAC6	histone deacetylase 6
26168	3.22e-01	1.90e-02	0.246	-2.3448499	-0.5772458	223.82	SENP3	SUMO specific peptidase 3
65018	3.22e-01	1.91e-02	0.294	-2.3438036	-0.6885459	911.29	PINK1	PTEN induced kinase 1
100506124	3.22e-01	1.91e-02	0.334	2.3438095	0.7831133	30.71	LOC100506124	uncharacterized LOC100506124
8987	3.22e-01	1.91e-02	0.278	-2.3436301	-0.6506232	681.54	STBD1	starch binding domain 1
64792	3.23e-01	1.92e-02	0.198	-2.3425468	-0.4639089	139.75	IFT22	intraflagellar transport 22
58986	3.23e-01	1.92e-02	0.236	-2.3414278	-0.5521035	683.62	PGAP6	post-GPI attachment to proteins 6
65264	3.23e-01	1.92e-02	0.24	-2.3417099	-0.5628084	525.72	UBE2Z	ubiquitin conjugating enzyme E2 Z
79844	3.24e-01	1.93e-02	0.408	2.3403768	0.9544559	186.65	ZDHHC11	zinc finger DHHC-type containing 11
4201	3.24e-01	1.93e-02	0.159	-2.3401145	-0.3721103	538.68	MEA1	male-enhanced antigen 1
6780	3.24e-01	1.93e-02	0.206	-2.3395773	-0.4830085	2466.91	STAU1	staufen double-stranded RNA binding protein 1
79917	3.24e-01	1.93e-02	0.315	2.339515	0.7379738	101.34	MAGIX	MAGI family member, X-linked
79594	3.24e-01	1.95e-02	0.388	-2.3363824	-0.9054678	238.02	MUL1	mitochondrial E3 ubiquitin protein ligase 1
100505385	3.24e-01	1.94e-02	0.418	-2.3374679	-0.9779905	43.86	IQCJ-SCHIP1	IQCJ-SCHIP1 readthrough
29970	3.24e-01	1.94e-02	0.418	-2.3374679	-0.9779905	43.86	SCHIP1	schwannomin interacting protein 1
256380	3.24e-01	1.94e-02	0.417	2.3372713	0.9752446	66.54	SCML4	Scm polycomb group protein like 4
4584	3.24e-01	1.95e-02	0.58	2.3367677	1.3551606	1537.02	MUC3A	mucin 3A, cell surface associated
9715	3.24e-01	1.95e-02	0.346	-2.3362375	-0.8081075	32.07	FAM131B	family with sequence similarity 131 member B
146691	3.24e-01	1.95e-02	0.186	2.3367034	0.4339053	478.79	TOM1L2	target of myb1 like 2 membrane trafficking protein
9099	3.24e-01	1.95e-02	0.442	2.3358412	1.0319035	100.1	USP2	ubiquitin specific peptidase 2
389558	3.24e-01	1.95e-02	0.378	-2.3354242	-0.8820201	120.67	FAM180A	family with sequence similarity 180 member A
822	3.25e-01	1.96e-02	0.478	-2.3333179	-1.1163758	40.15	CAPG	capping actin protein, gelsolin like
311	3.25e-01	1.97e-02	0.218	-2.3328058	-0.5089351	997.16	ANXA11	annexin A11
80018	3.25e-01	1.96e-02	0.246	2.3331561	0.5739873	331.98	NAA25	N-alpha-acetyltransferase 25, NatB auxiliary subunit
80336	3.25e-01	1.96e-02	0.228	2.3330524	0.5307951	1303.72	PABPC1L	poly(A) binding protein cytoplasmic 1 like
7474	3.26e-01	1.97e-02	0.532	-2.3316735	-1.2411867	43.27	WNT5A	Wnt family member 5A
90993	3.26e-01	1.97e-02	0.69	-2.3314825	-1.6079311	27.84	CREB3L1	cAMP responsive element binding protein 3 like 1
6431	3.26e-01	1.97e-02	0.293	2.3313147	0.6824113	3814.58	SRSF6	serine and arginine rich splicing factor 6
10618	3.26e-01	1.98e-02	0.356	-2.3306305	-0.8300075	2806.54	TGOLN2	trans-golgi network protein 2
8353	3.26e-01	1.98e-02	0.44	-2.3303436	-1.0259669	14.83	H3C6	H3 clustered histone 6
100422842	3.26e-01	1.98e-02	0.54	2.3302081	1.258093	11.85	MIR3074	microRNA 3074
105376860	3.26e-01	1.98e-02	0.27	-2.3291856	-0.6286627	66.8	LOC105376860	uncharacterized LOC105376860
10256	3.26e-01	1.99e-02	0.495	2.3289314	1.1534839	45.76	CNKSR1	connector enhancer of kinase suppressor of Ras 1
106865373	3.26e-01	1.99e-02	0.259	-2.3288765	-0.6039786	73.16	GET1-SH3BGR	GET1-SH3BGR readthrough
7319	3.26e-01	1.99e-02	0.198	-2.328707	-0.4614579	355.11	UBE2A	ubiquitin conjugating enzyme E2 A
1495	3.26e-01	1.99e-02	0.231	-2.3273268	-0.5380206	2176.1	CTNNA1	catenin alpha 1
100291105	3.26e-01	1.99e-02	0.619	-2.3274148	-1.4397977	12.23	RBM38-AS1	RBM38 antisense RNA 1
7226	3.26e-01	2.00e-02	0.512	-2.3272091	-1.1907819	61.96	TRPM2	transient receptor potential cation channel subfamily M member 2
11267	3.27e-01	2.00e-02	0.21	-2.325818	-0.4874675	455.53	SNF8	SNF8 subunit of ESCRT-II
51284	3.27e-01	2.00e-02	0.521	-2.325746	-1.2106826	10.07	TLR7	toll like receptor 7
56109	3.27e-01	2.01e-02	0.346	-2.3244337	-0.8044309	27.11	PCDHGA6	protocadherin gamma subfamily A, 6
92675	3.27e-01	2.01e-02	0.273	-2.3243188	-0.6338949	109.13	DTD1	D-aminoacyl-tRNA deacylase 1
493900	3.28e-01	2.01e-02	0.367	-2.3235575	-0.8522495	29.89	TMEM9B-AS1	TMEM9B antisense RNA 1
54808	3.28e-01	2.02e-02	0.173	-2.3229619	-0.4020254	304.88	DYM	dymeclin
2118	3.29e-01	2.03e-02	0.444	2.3208738	1.0296736	20.86	ETV4	ETS variant transcription factor 4
8440	3.30e-01	2.07e-02	0.286	-2.3137039	-0.6619194	163.61	NCK2	NCK adaptor protein 2
4430	3.30e-01	2.05e-02	0.276	2.3176774	0.6398086	4579.1	MYO1B	myosin IB
3556	3.30e-01	2.06e-02	0.417	2.3155318	0.9650489	1483.91	IL1RAP	interleukin 1 receptor accessory protein
100631383	3.30e-01	2.06e-02	0.281	-2.3148971	-0.6505159	659.9	FAM47E-STBD1	FAM47E-STBD1 readthrough
1657	3.30e-01	2.06e-02	0.262	2.3155557	0.607463	357.41	DMXL1	Dmx like 1
8347	3.30e-01	2.06e-02	0.488	-2.3148954	-1.1293914	96.23	H2BC4	H2B clustered histone 4
27232	3.30e-01	2.05e-02	0.859	2.3170603	1.9893596	455.43	GNMT	glycine N-methyltransferase
83729	3.30e-01	2.04e-02	0.582	-2.3193125	-1.3498297	3104.69	INHBE	inhibin subunit beta E
79612	3.30e-01	2.03e-02	0.274	2.3199452	0.6349443	246.76	NAA16	N-alpha-acetyltransferase 16, NatA auxiliary subunit
283483	3.30e-01	2.04e-02	0.911	-2.3187704	-2.1116365	20.38	LINC00551	long intergenic non-protein coding RNA 551
91947	3.30e-01	2.06e-02	0.415	-2.3160194	-0.9605005	361.92	ARRDC4	arrestin domain containing 4
284013	3.30e-01	2.07e-02	0.466	-2.3136428	-1.0792289	84.17	VMO1	vitelline membrane outer layer 1 homolog
51009	3.30e-01	2.06e-02	0.368	2.3154455	0.8521674	1167.94	DERL2	derlin 2
9487	3.30e-01	2.05e-02	0.347	2.3177137	0.8037217	531.1	PIGL	phosphatidylinositol glycan anchor biosynthesis class L
124602	3.30e-01	2.05e-02	0.441	2.3172087	1.022112	48.15	KIF19	kinesin family member 19
64130	3.30e-01	2.07e-02	0.375	2.3138722	0.8682841	48.43	LIN7B	lin-7 homolog B, crumbs cell polarity complex component
107985481	3.30e-01	2.04e-02	0.202	2.3185799	0.4682004	251.9	LOC107985481
63035	3.30e-01	2.05e-02	0.256	-2.3161926	-0.5921055	122.35	BCORL1	BCL6 corepressor like 1
93380	3.30e-01	2.07e-02	0.269	-2.3136083	-0.6231616	134.46	MMGT1	membrane magnesium transporter 1
526	3.30e-01	2.07e-02	0.185	-2.312873	-0.4288871	740.54	ATP6V1B2	ATPase H+ transporting V1 subunit B2
10741	3.30e-01	2.07e-02	0.292	-2.3128439	-0.6754622	333.75	RBBP9	RB binding protein 9, serine hydrolase
6348	3.30e-01	2.08e-02	0.388	-2.3122884	-0.8982595	26.05	CCL3	C-C motif chemokine ligand 3
28976	3.31e-01	2.08e-02	0.222	-2.3113569	-0.5129251	415.46	ACAD9	acyl-CoA dehydrogenase family member 9
84311	3.31e-01	2.09e-02	0.229	-2.3102875	-0.5298975	415.13	MRPL45	mitochondrial ribosomal protein L45
26751	3.31e-01	2.10e-02	0.277	2.3084468	0.6395738	159.84	SH3YL1	SH3 and SYLF domain containing 1
4338	3.31e-01	2.10e-02	0.298	2.3085779	0.6890803	931.93	MOCS2	molybdenum cofactor synthesis 2
92105	3.31e-01	2.09e-02	0.183	2.3090862	0.4221168	280.89	INTS4	integrator complex subunit 4
4591	3.31e-01	2.10e-02	0.217	-2.308802	-0.5009337	265.12	TRIM37	tripartite motif containing 37
9984	3.31e-01	2.10e-02	0.265	2.308697	0.6109614	491.88	THOC1	THO complex subunit 1
54107	3.33e-01	2.11e-02	0.29	-2.3061216	-0.6684606	396.21	POLE3	DNA polymerase epsilon 3, accessory subunit
1018	3.33e-01	2.11e-02	0.361	2.3059904	0.832188	166.49	CDK3	cyclin dependent kinase 3
5901	3.33e-01	2.11e-02	0.299	-2.3054608	-0.6898923	1674.18	RAN	RAN, member RAS oncogene family
105378230	3.33e-01	2.12e-02	0.631	-2.3040459	-1.4540554	16.74	LOC105378230	uncharacterized LOC105378230
3098	3.33e-01	2.12e-02	0.405	-2.3042745	-0.9335253	225.24	HK1	hexokinase 1
23351	3.33e-01	2.12e-02	0.156	2.3038433	0.3595766	1073.95	KHNYN	KH and NYN domain containing
101929680	3.34e-01	2.13e-02	0.52	2.3031797	1.1969701	16.37	SCN1A-AS1	SCN1A and SCN9A antisense RNA 1
94101	3.34e-01	2.13e-02	0.272	2.3026428	0.6272997	735	ORMDL1	ORMDL sphingolipid biosynthesis regulator 1
81890	3.34e-01	2.13e-02	0.288	2.302521	0.6624087	757.3	QTRT1	queuine tRNA-ribosyltransferase catalytic subunit 1
94163	3.34e-01	2.16e-02	0.461	2.2969067	1.0586471	24.18	SNORD38B	small nucleolar RNA, C/D box 38B
84284	3.34e-01	2.16e-02	0.175	-2.2968319	-0.402702	183.7	NTPCR	nucleoside-triphosphatase, cancer-related
107986084	3.34e-01	2.16e-02	0.296	2.297009	0.6791057	38.21	LOC107986084	replaced by ID 7375
107986303	3.34e-01	2.14e-02	0.38	-2.3009747	-0.8732305	31.38	LOC107986303
102724720	3.34e-01	2.16e-02	0.471	2.297863	1.0816238	56.02	LOC102724720	uncharacterized LOC102724720
7629	3.34e-01	2.16e-02	0.198	2.2969869	0.45523	487.7	ZNF76	zinc finger protein 76
9258	3.34e-01	2.15e-02	0.214	-2.2984604	-0.4926324	367.13	MFHAS1	multifunctional ROCO family signaling regulator 1
51606	3.34e-01	2.16e-02	0.262	-2.2975038	-0.6017658	195.74	ATP6V1H	ATPase H+ transporting V1 subunit H
643733	3.34e-01	2.14e-02	0.402	2.3011745	0.9261176	21.59	CASP4LP	caspase 4 like, pseudogene
7004	3.34e-01	2.15e-02	0.607	-2.2986386	-1.3950977	89.56	TEAD4	TEA domain transcription factor 4
29127	3.34e-01	2.16e-02	0.321	-2.2980753	-0.7378154	44.8	RACGAP1	Rac GTPase activating protein 1
5829	3.34e-01	2.15e-02	0.159	2.2999038	0.3653474	835.14	PXN	paxillin
9112	3.34e-01	2.15e-02	0.185	2.2989969	0.4241821	780.52	MTA1	metastasis associated 1
56993	3.34e-01	2.15e-02	0.246	-2.2983943	-0.566099	363.1	TOMM22	translocase of outer mitochondrial membrane 22
27301	3.34e-01	2.15e-02	0.237	-2.2985679	-0.545044	230.54	APEX2	apurinic/apyrimidinic endodeoxyribonuclease 2
23033	3.34e-01	2.17e-02	0.252	2.2962922	0.5789664	430.54	DOP1A	DOP1 leucine zipper like protein A
254048	3.35e-01	2.18e-02	0.364	2.2945135	0.8352392	438.16	UBN2	ubinuclein 2
55615	3.35e-01	2.18e-02	0.23	2.2943729	0.528689	337.27	PRR5	proline rich 5
100419583	3.35e-01	2.18e-02	0.243	-2.2939608	-0.5563689	242.36	LOC100419583	ring finger protein 4 pseudogene
1857	3.35e-01	2.18e-02	0.166	2.2932753	0.3805646	1294.11	DVL3	dishevelled segment polarity protein 3
105370573	3.35e-01	2.18e-02	0.353	2.2932175	0.8102308	72.33	LOC105370573	uncharacterized LOC105370573
101929780	3.36e-01	2.19e-02	0.239	2.2922806	0.5481901	305.78	NBPF25P	NBPF member 25, pseudogene
10989	3.36e-01	2.19e-02	0.187	-2.2924428	-0.4285561	1023.31	IMMT	inner membrane mitochondrial protein
780	3.37e-01	2.20e-02	0.244	-2.2905174	-0.5584202	181.29	DDR1	discoidin domain receptor tyrosine kinase 1
100128553	3.37e-01	2.20e-02	0.435	2.2906512	0.9969487	165.69	CTAGE4	CTAGE family member 4
8928	3.37e-01	2.20e-02	0.449	2.2900167	1.0272571	100.7	FOXH1	forkhead box H1
80745	3.37e-01	2.21e-02	0.304	2.2892391	0.6955431	119.29	THUMPD2	THUMP domain containing 2
11252	3.37e-01	2.21e-02	0.313	-2.2887927	-0.7166918	835.23	PACSIN2	protein kinase C and casein kinase substrate in neurons 2
400818	3.38e-01	2.23e-02	0.236	2.2857829	0.5383509	906.29	NBPF9	NBPF member 9
54512	3.38e-01	2.22e-02	0.293	-2.2864376	-0.6690296	118.6	EXOSC4	exosome component 4
8445	3.38e-01	2.23e-02	0.191	-2.2857892	-0.4366939	128.98	DYRK2	dual specificity tyrosine phosphorylation regulated kinase 2
79735	3.38e-01	2.23e-02	0.289	2.2857672	0.6606614	900.02	TBC1D17	TBC1 domain family member 17
3929	3.38e-01	2.22e-02	0.372	-2.2870571	-0.8502522	30397.69	LBP	lipopolysaccharide binding protein
102724316	3.39e-01	2.23e-02	0.162	-2.284809	-0.3711558	292.85	SVIL-AS1	SVIL antisense RNA 1
114897	3.39e-01	2.23e-02	0.328	-2.2849915	-0.7483786	483.36	C1QTNF1	C1q and TNF related 1
1901	3.39e-01	2.27e-02	0.396	-2.2778876	-0.9024877	257.81	S1PR1	sphingosine-1-phosphate receptor 1
1513	3.39e-01	2.27e-02	0.329	2.2783711	0.7489362	214.64	CTSK	cathepsin K
107985360	3.39e-01	2.25e-02	0.484	2.2825156	1.1055623	15.44	LOC107985360	uncharacterized LOC107985360
130872	3.39e-01	2.26e-02	0.299	2.280891	0.6814353	1513.15	AHSA2P	activator of HSP90 ATPase homolog 2, pseudogene
8527	3.39e-01	2.25e-02	0.206	2.2816211	0.4711472	466.17	DGKD	diacylglycerol kinase delta
79442	3.39e-01	2.28e-02	0.397	-2.2769812	-0.9042786	224.6	LRRC2	leucine rich repeat containing 2
54681	3.39e-01	2.27e-02	0.248	2.2791702	0.5649504	200.48	P4HTM	prolyl 4-hydroxylase, transmembrane
110599564	3.39e-01	2.28e-02	0.335	-2.2766542	-0.7625093	52.45	EEF1AKMT4	EEF1A lysine methyltransferase 4
3133	3.39e-01	2.25e-02	0.249	-2.2813126	-0.5691228	6578.3	HLA-E	major histocompatibility complex, class I, E
5550	3.39e-01	2.27e-02	0.207	-2.2786139	-0.4720686	304.62	PREP	prolyl endopeptidase
222962	3.39e-01	2.28e-02	0.479	-2.2769248	-1.0911991	74.85	SLC29A4	solute carrier family 29 member 4
8434	3.39e-01	2.25e-02	0.296	-2.2816343	-0.6743288	64	RECK	reversion inducing cysteine rich protein with kazal motifs
9060	3.39e-01	2.26e-02	0.288	2.2793722	0.6566021	2050.92	PAPSS2	3'-phosphoadenosine 5'-phosphosulfate synthase 2
143384	3.39e-01	2.28e-02	0.199	-2.2771841	-0.4531303	501.66	CACUL1	CDK2 associated cullin domain 1
4076	3.39e-01	2.25e-02	0.184	-2.281503	-0.4191688	1165.58	CAPRIN1	cell cycle associated protein 1
4939	3.39e-01	2.28e-02	0.478	-2.2765918	-1.0884133	277.5	OAS2	2'-5'-oligoadenylate synthetase 2
28448	3.39e-01	2.24e-02	0.549	-2.2837359	-1.2544029	24.66	IGHV3-15	immunoglobulin heavy variable 3-15
653061	3.39e-01	2.26e-02	0.615	2.2807106	1.4030753	16.02	GOLGA8S	golgin A8 family member S
196951	3.39e-01	2.24e-02	0.317	2.2837289	0.7235337	106.51	FAM227B	family with sequence similarity 227 member B
283820	3.39e-01	2.25e-02	0.385	-2.2814465	-0.8783811	1183.42	NOMO2	NODAL modulator 2
55181	3.39e-01	2.28e-02	0.209	-2.2772736	-0.4760532	128.86	SMG8	SMG8 nonsense mediated mRNA decay factor
25980	3.39e-01	2.26e-02	0.242	-2.2795125	-0.5505984	315.98	AAR2	AAR2 splicing factor
1002	3.39e-01	2.27e-02	0.651	2.2783877	1.4842099	11.58	CDH4	cadherin 4
728233	3.39e-01	2.26e-02	0.455	2.2795826	1.0370218	272.3	PI4KAP1	phosphatidylinositol 4-kinase alpha pseudogene 1
2023	3.39e-01	2.29e-02	0.415	-2.274851	-0.9430894	7476.69	ENO1	enolase 1
57085	3.39e-01	2.29e-02	0.323	-2.2756461	-0.7357576	107.04	AGTRAP	angiotensin II receptor associated protein
149603	3.39e-01	2.29e-02	0.388	-2.2747902	-0.8824027	912.12	RNF187	ring finger protein 187
51318	3.39e-01	2.32e-02	0.157	-2.2708678	-0.3555792	407.26	MRPL35	mitochondrial ribosomal protein L35
2888	3.39e-01	2.30e-02	0.417	2.2739056	0.9491441	1303.96	GRB14	growth factor receptor bound protein 14
107986064	3.39e-01	2.33e-02	0.625	2.2688967	1.4172991	15.21	LOC107986064	uncharacterized LOC107986064
55129	3.39e-01	2.32e-02	0.322	-2.2703398	-0.7316682	157.11	ANO10	anoctamin 10
387	3.39e-01	2.33e-02	0.168	-2.2686379	-0.3820979	2635.93	RHOA	ras homolog family member A
90288	3.39e-01	2.30e-02	0.807	2.2727082	1.8340646	21.95	EFCAB12	EF-hand calcium binding domain 12
255130	3.39e-01	2.31e-02	0.438	-2.2724349	-0.9952819	254.76	IGFBP7-AS1	IGFBP7 antisense RNA 1
6584	3.39e-01	2.32e-02	0.191	2.2701417	0.4336494	280.6	SLC22A5	solute carrier family 22 member 5
1687	3.39e-01	2.33e-02	0.361	-2.2688354	-0.8196843	76.55	GSDME	gasdermin E
100134713	3.39e-01	2.33e-02	0.27	-2.2679236	-0.612276	97.95	NDUFB2-AS1	NDUFB2 antisense RNA 1
1759	3.39e-01	2.32e-02	0.375	2.270275	0.8522429	91.99	DNM1	dynamin 1
25920	3.39e-01	2.30e-02	0.194	-2.272879	-0.4407272	364.65	NELFB	negative elongation factor complex member B
7481	3.39e-01	2.29e-02	0.751	-2.2753391	-1.7089636	18.57	WNT11	Wnt family member 11
80310	3.39e-01	2.30e-02	0.343	2.2732382	0.7786482	57.11	PDGFD	platelet derived growth factor D
9958	3.39e-01	2.29e-02	0.227	2.274896	0.5160139	787.39	USP15	ubiquitin specific peptidase 15
22862	3.39e-01	2.33e-02	0.273	2.2680591	0.6187787	1476.9	FNDC3A	fibronectin type III domain containing 3A
28450	3.39e-01	2.33e-02	0.504	-2.2689402	-1.1441105	15.15	IGHV3-11	immunoglobulin heavy variable 3-11
84656	3.39e-01	2.32e-02	0.192	-2.2695361	-0.4360288	1222.34	GLYR1	glyoxylate reductase 1 homolog
146542	3.39e-01	2.33e-02	0.366	2.268191	0.830776	226.3	ZNF688	zinc finger protein 688
84034	3.39e-01	2.32e-02	0.456	-2.2708427	-1.0362154	42.31	EMILIN2	elastin microfibril interfacer 2
284371	3.39e-01	2.32e-02	0.421	2.2697457	0.9565406	208.32	ZNF841	zinc finger protein 841
55251	3.39e-01	2.31e-02	0.257	2.2710001	0.5835027	796.34	PCMTD2	protein-L-isoaspartate (D-aspartate) O-methyltransferase domain containing 2
340527	3.39e-01	2.31e-02	0.27	2.2712011	0.6135206	61.97	NHSL2	NHS like 2
1676	3.40e-01	2.36e-02	0.218	-2.2637299	-0.4933624	396.47	DFFA	DNA fragmentation factor subunit alpha
3140	3.40e-01	2.36e-02	0.298	-2.2643496	-0.6756918	197.71	MR1	major histocompatibility complex, class I-related
6775	3.40e-01	2.35e-02	0.611	2.2654397	1.3841643	274.72	STAT4	signal transducer and activator of transcription 4
107985986	3.40e-01	2.36e-02	0.482	2.2630395	1.0901351	66.99	LOC107985986
286827	3.40e-01	2.35e-02	0.447	-2.265031	-1.0130002	13.53	TRIM59	tripartite motif containing 59
60412	3.40e-01	2.36e-02	0.226	-2.2641461	-0.5110544	302.75	EXOC4	exocyst complex component 4
10999	3.40e-01	2.36e-02	0.37	-2.2642072	-0.837966	322.14	SLC27A4	solute carrier family 27 member 4
196294	3.40e-01	2.36e-02	0.358	2.2631854	0.8092966	66.47	IMMP1L	inner mitochondrial membrane peptidase subunit 1
84926	3.40e-01	2.36e-02	0.308	-2.2639101	-0.6975882	392.7	SPRYD3	SPRY domain containing 3
91612	3.40e-01	2.35e-02	0.262	-2.2656312	-0.5928233	396.64	CHURC1	churchill domain containing 1
9775	3.40e-01	2.36e-02	0.336	-2.2633731	-0.759697	448.98	EIF4A3	eukaryotic translation initiation factor 4A3
56905	3.40e-01	2.37e-02	0.362	-2.2626862	-0.8201823	89.65	C15orf39	chromosome 15 open reading frame 39
64834	3.40e-01	2.38e-02	0.244	-2.2609554	-0.5521856	513.01	ELOVL1	ELOVL fatty acid elongase 1
57404	3.40e-01	2.38e-02	0.203	2.2611461	0.4588546	374.33	CYP20A1	cytochrome P450 family 20 subfamily A member 1
796	3.40e-01	2.38e-02	1.241	-2.260781	-2.8059364	146.81	CALCA	calcitonin related polypeptide alpha
30851	3.40e-01	2.37e-02	0.35	-2.2617965	-0.7906141	122.32	TAX1BP3	Tax1 binding protein 3
9545	3.40e-01	2.37e-02	0.369	2.261452	0.8348875	134.64	RAB3D	RAB3D, member RAS oncogene family
95681	3.40e-01	2.38e-02	0.273	-2.2602201	-0.6169495	57.23	CEP41	centrosomal protein 41
1677	3.41e-01	2.40e-02	0.29	2.2568312	0.6535652	130.27	DFFB	DNA fragmentation factor subunit beta
6007	3.41e-01	2.44e-02	0.351	2.2503678	0.7904011	31.2	RHD	Rh blood group D antigen
22826	3.41e-01	2.43e-02	0.162	-2.2527752	-0.3649276	907.97	DNAJC8	DnaJ heat shock protein family (Hsp40) member C8
127428	3.41e-01	2.45e-02	0.239	-2.2490267	-0.5375741	103.74	TCEANC2	transcription elongation factor A N-terminal and central domain containing 2
254428	3.41e-01	2.46e-02	0.402	-2.2481595	-0.9032787	208.97	SLC41A1	solute carrier family 41 member 1
1796	3.41e-01	2.39e-02	0.338	-2.2584818	-0.7638702	43.46	DOK1	docking protein 1
10791	3.41e-01	2.42e-02	0.419	-2.2538221	-0.9436601	197.42	VAMP5	vesicle associated membrane protein 5
8324	3.41e-01	2.46e-02	0.487	-2.2474441	-1.0948974	22.57	FZD7	frizzled class receptor 7
1951	3.41e-01	2.42e-02	0.325	2.2531932	0.7316762	40.39	CELSR3	cadherin EGF LAG seven-pass G-type receptor 3
11180	3.41e-01	2.45e-02	0.273	2.2488534	0.6128747	1713.61	WDR6	WD repeat domain 6
5361	3.41e-01	2.44e-02	0.322	-2.2511671	-0.7241002	273.42	PLXNA1	plexin A1
84002	3.41e-01	2.41e-02	0.602	-2.2560586	-1.3574535	29.66	B3GNT5	UDP-GlcNAc:betaGal beta-1,3-N-acetylglucosaminyltransferase 5
29945	3.41e-01	2.46e-02	0.33	2.2482162	0.7428163	391.79	ANAPC4	anaphase promoting complex subunit 4
57491	3.41e-01	2.44e-02	0.379	-2.2508675	-0.8539746	81.72	AHRR	aryl hydrocarbon receptor repressor
54882	3.41e-01	2.43e-02	0.239	2.2517778	0.5385083	948.34	ANKHD1	ankyrin repeat and KH domain containing 1
8614	3.41e-01	2.41e-02	0.842	-2.2551092	-1.8987866	23.79	STC2	stanniocalcin 2
55168	3.41e-01	2.42e-02	0.286	-2.254659	-0.6440809	212.08	MRPS18A	mitochondrial ribosomal protein S18A
5982	3.41e-01	2.47e-02	0.183	-2.246444	-0.4118286	310.65	RFC2	replication factor C subunit 2
4191	3.41e-01	2.41e-02	0.3	-2.2555348	-0.6761738	2889.02	MDH2	malate dehydrogenase 2
100289561	3.41e-01	2.46e-02	0.28	2.2468936	0.6289893	60.22	LOC100289561	uncharacterized LOC100289561
81796	3.41e-01	2.46e-02	0.584	-2.2481456	-1.3122057	41.88	SLCO5A1	solute carrier organic anion transporter family member 5A1
51001	3.41e-01	2.39e-02	0.285	2.2588848	0.6445004	227.74	MTERF3	mitochondrial transcription termination factor 3
692094	3.41e-01	2.39e-02	0.35	-2.2591363	-0.791231	35.03	MSMP	microseminoprotein, prostate associated
92715	3.41e-01	2.47e-02	0.26	2.2461325	0.5836794	429.81	DPH7	diphthamide biosynthesis 7
5305	3.41e-01	2.44e-02	0.204	-2.2506171	-0.4590262	326.74	PIP4K2A	phosphatidylinositol-5-phosphate 4-kinase type 2 alpha
642819	3.41e-01	2.46e-02	0.341	2.2482252	0.766848	31.41	ZNF487	zinc finger protein 487
5660	3.41e-01	2.47e-02	0.389	-2.2466773	-0.8731359	6758.81	PSAP	prosaposin
2869	3.41e-01	2.41e-02	0.256	-2.2555121	-0.577365	248.92	GRK5	G protein-coupled receptor kinase 5
8798	3.41e-01	2.42e-02	0.277	2.254115	0.6240183	163.89	DYRK4	dual specificity tyrosine phosphorylation regulated kinase 4
54682	3.41e-01	2.41e-02	0.257	-2.256126	-0.5793896	214.63	MANSC1	MANSC domain containing 1
55089	3.41e-01	2.43e-02	0.381	2.2522218	0.8571044	7187.4	SLC38A4	solute carrier family 38 member 4
23344	3.41e-01	2.41e-02	0.333	-2.2553227	-0.7513495	1133.19	ESYT1	extended synaptotagmin 1
112268112	3.41e-01	2.43e-02	0.659	2.2515958	1.4829706	59.72	LOC112268112
5104	3.41e-01	2.43e-02	0.551	-2.2526144	-1.2406349	3073.47	SERPINA5	serpin family A member 5
4212	3.41e-01	2.42e-02	0.325	2.2532967	0.7317326	337.52	MEIS2	Meis homeobox 2
9220	3.41e-01	2.46e-02	0.357	2.2474677	0.8013941	945.45	TIAF1	replaced by ID 399687
10148	3.41e-01	2.46e-02	0.533	-2.2469313	-1.1971368	29.64	EBI3	Epstein-Barr virus induced 3
645432	3.41e-01	2.43e-02	0.539	-2.2529958	-1.2138755	17.75	ARRDC5	arrestin domain containing 5
388795	3.41e-01	2.42e-02	0.438	2.2537048	0.9869143	225.58	EFCAB8	EF-hand calcium binding domain 8
51586	3.41e-01	2.44e-02	0.225	2.2511175	0.5053956	783.11	MED15	mediator complex subunit 15
8459	3.41e-01	2.45e-02	0.291	-2.2485299	-0.6534467	1880.24	TPST2	tyrosylprotein sulfotransferase 2
107985568	3.41e-01	2.40e-02	0.575	2.256658	1.2984407	13.48	LOC107985568	uncharacterized LOC107985568
10916	3.41e-01	2.45e-02	0.263	-2.2489725	-0.5911737	700.19	MAGED2	MAGE family member D2
112268098	3.41e-01	2.47e-02	0.363	2.2454528	0.8142762	42.97	CNPY2-AS1	CNPY2 antisense RNA 1
81876	3.41e-01	2.48e-02	0.204	-2.2451052	-0.457829	935.44	RAB1B	RAB1B, member RAS oncogene family
6118	3.42e-01	2.48e-02	0.217	-2.2437533	-0.4864808	260.56	RPA2	replication protein A2
10891	3.42e-01	2.48e-02	0.523	2.2439	1.1744509	588.36	PPARGC1A	PPARG coactivator 1 alpha
221584	3.42e-01	2.48e-02	0.681	2.2439018	1.5287157	32.13	ZSCAN12P1	zinc finger and SCAN domain containing 12 pseudogene 1
51168	3.42e-01	2.49e-02	0.593	2.2431045	1.3294571	55.02	MYO15A	myosin XVA
59341	3.42e-01	2.49e-02	0.371	-2.2422544	-0.8314021	185.17	TRPV4	transient receptor potential cation channel subfamily V member 4
23524	3.42e-01	2.50e-02	0.227	2.2420104	0.5091238	19538.79	SRRM2	serine/arginine repetitive matrix 2
84163	3.42e-01	2.50e-02	0.247	2.2412569	0.5540722	220.05	GTF2IRD2	GTF2I repeat domain containing 2
7070	3.42e-01	2.50e-02	0.557	-2.2413528	-1.2478969	90.38	THY1	Thy-1 cell surface antigen
10109	3.43e-01	2.51e-02	0.196	-2.2400831	-0.4398253	1435.68	ARPC2	actin related protein 2/3 complex subunit 2
57121	3.43e-01	2.51e-02	0.49	-2.2399805	-1.0971273	18.02	LPAR5	lysophosphatidic acid receptor 5
90956	3.44e-01	2.52e-02	0.359	-2.2385977	-0.8029287	99.11	ADCK2	aarF domain containing kinase 2
51604	3.44e-01	2.52e-02	0.334	-2.238804	-0.7466428	557.88	PIGT	phosphatidylinositol glycan anchor biosynthesis class T
8892	3.44e-01	2.53e-02	0.213	-2.2374748	-0.475608	266.2	EIF2B2	eukaryotic translation initiation factor 2B subunit beta
2896	3.45e-01	2.53e-02	0.31	-2.2367467	-0.694111	1254.15	GRN	granulin precursor
1964	3.45e-01	2.53e-02	0.285	-2.2365784	-0.6380397	867.61	EIF1AX	eukaryotic translation initiation factor 1A X-linked
105371312	3.45e-01	2.53e-02	0.33	2.2361645	0.7377779	33.88	LOC105371312	uncharacterized LOC105371312
643677	3.46e-01	2.54e-02	0.883	2.2346043	1.973886	24.63	CCDC168	coiled-coil domain containing 168
6117	3.46e-01	2.55e-02	0.259	-2.2341724	-0.5790413	404.68	RPA1	replication protein A1
114659	3.46e-01	2.55e-02	0.31	2.2341583	0.692497	56.39	LRRC37B	leucine rich repeat containing 37B
730268	3.46e-01	2.55e-02	0.267	2.2335844	0.5960928	117.96	ANAPC1P4	ANAPC1 pseudogene 4
7551	3.46e-01	2.55e-02	0.211	2.2333131	0.4701726	510.92	ZNF3	zinc finger protein 3
107986211	3.46e-01	2.56e-02	0.342	2.2328276	0.7629868	152.05	LOC107986211	replaced by ID 100129917
4671	3.47e-01	2.57e-02	0.309	2.2312123	0.688949	318.35	NAIP	NLR family apoptosis inhibitory protein
441549	3.47e-01	2.57e-02	0.408	2.2313577	0.9111901	63.69	CDNF	cerebral dopamine neurotrophic factor
100130958	3.47e-01	2.57e-02	0.351	2.2310853	0.7836381	37.5	SYCE1L	synaptonemal complex central element protein 1 like
85378	3.47e-01	2.57e-02	0.144	2.230738	0.3210996	885.95	TUBGCP6	tubulin gamma complex associated protein 6
10575	3.47e-01	2.57e-02	0.262	-2.2303402	-0.5834065	823.09	CCT4	chaperonin containing TCP1 subunit 4
830	3.47e-01	2.58e-02	0.231	-2.2295276	-0.5145915	724.11	CAPZA2	capping actin protein of muscle Z-line subunit alpha 2
84939	3.47e-01	2.58e-02	0.267	2.2299207	0.5950206	1089.84	PWWP3A	PWWP domain containing 3A, DNA repair factor
150291	3.47e-01	2.58e-02	0.316	2.2294367	0.7053224	41.23	MORC2-AS1	MORC2 antisense RNA 1
56954	3.47e-01	2.60e-02	0.404	2.2266596	0.8990619	1251.87	NIT2	nitrilase family member 2
151887	3.47e-01	2.59e-02	0.585	-2.228031	-1.3026003	111.48	CCDC80	coiled-coil domain containing 80
79937	3.47e-01	2.60e-02	0.534	2.2268837	1.1882595	18.02	CNTNAP3	contactin associated protein family member 3
55556	3.47e-01	2.59e-02	0.316	2.2282803	0.7048979	1712.92	ENOSF1	enolase superfamily member 1
7376	3.47e-01	2.60e-02	0.273	-2.2268289	-0.6077779	623.37	NR1H2	nuclear receptor subfamily 1 group H member 2
85441	3.47e-01	2.60e-02	0.261	-2.2268694	-0.5818654	402.4	HELZ2	helicase with zinc finger 2
100506215	3.47e-01	2.60e-02	0.331	2.2267113	0.7362569	67.85	PAXBP1-AS1	PAXBP1 antisense RNA 1
3501	3.48e-01	2.60e-02	0.411	-2.2257645	-0.914355	1088.15	IGHG2	immunoglobulin heavy constant gamma 2 (G2m marker)
283149	3.49e-01	2.61e-02	0.265	-2.2246443	-0.590049	432.23	BCL9L	BCL9 like
112268021	3.49e-01	2.62e-02	0.439	2.2237178	0.9759424	117.61	LOC112268021
5441	3.49e-01	2.62e-02	0.279	-2.223125	-0.6207847	254.75	POLR2L	RNA polymerase II, I and III subunit L
7692	3.49e-01	2.62e-02	0.284	2.2233457	0.6305171	355.26	ZNF133	zinc finger protein 133
5714	3.50e-01	2.63e-02	0.246	-2.2222724	-0.5460359	1092.8	PSMD8	proteasome 26S subunit, non-ATPase 8
5930	3.50e-01	2.63e-02	0.245	2.2213352	0.5447872	874.21	RBBP6	RB binding protein 6, ubiquitin ligase
100996511	3.50e-01	2.64e-02	0.338	2.2205054	0.7515324	210.27	LINC01355	long intergenic non-protein coding RNA 1355
117608	3.50e-01	2.64e-02	0.263	2.2201375	0.5842049	126.92	ZNF354B	zinc finger protein 354B
79684	3.50e-01	2.64e-02	0.284	2.2199372	0.6297416	354.74	MSANTD2	Myb/SANT DNA binding domain containing 2
9560	3.50e-01	2.64e-02	0.838	2.2205564	1.8602606	22.11	CCL4L2	C-C motif chemokine ligand 4 like 2
55216	3.52e-01	2.66e-02	0.173	-2.2177967	-0.3840532	284.39	NKAPD1	NKAP domain containing 1
9973	3.52e-01	2.66e-02	0.327	2.2172473	0.7242616	718.92	CCS	copper chaperone for superoxide dismutase
55700	3.52e-01	2.66e-02	0.242	-2.2169162	-0.5360396	328.3	MAP7D1	MAP7 domain containing 1
7343	3.52e-01	2.67e-02	0.175	-2.2165579	-0.3874709	1095.51	UBTF	upstream binding transcription factor
8682	3.53e-01	2.69e-02	0.323	-2.2134232	-0.7138674	913.86	PEA15	proliferation and apoptosis adaptor protein 15
54953	3.53e-01	2.69e-02	0.281	2.2128381	0.6219815	638.78	ODR4	odr-4 GPCR localization factor homolog
200634	3.53e-01	2.69e-02	0.341	2.2126296	0.7545305	53.47	KRTCAP3	keratinocyte associated protein 3
3081	3.53e-01	2.69e-02	0.471	2.2125907	1.0410922	2598.98	HGD	homogentisate 1,2-dioxygenase
102723766	3.53e-01	2.69e-02	0.569	2.2136022	1.2603319	475.86	LINC02362	long intergenic non-protein coding RNA 2362
206358	3.53e-01	2.68e-02	0.304	-2.2150916	-0.6733164	123.85	SLC36A1	solute carrier family 36 member 1
107986570	3.53e-01	2.68e-02	0.885	2.2138611	1.9597137	12.68	LOC107986570	uncharacterized LOC107986570
4738	3.53e-01	2.68e-02	0.229	-2.2147402	-0.5062568	324.2	NEDD8	NEDD8 ubiquitin like modifier
23368	3.53e-01	2.69e-02	0.219	2.2129893	0.4855585	741.08	PPP1R13B	protein phosphatase 1 regulatory subunit 13B
124401	3.53e-01	2.69e-02	0.332	2.2127752	0.7342954	266.15	ANKS3	ankyrin repeat and sterile alpha motif domain containing 3
84765	3.53e-01	2.68e-02	0.407	2.2151395	0.9006945	135.68	ZNF577	zinc finger protein 577
28930	3.54e-01	2.70e-02	0.486	-2.2112071	-1.0737986	48.74	IGKV1-39	immunoglobulin kappa variable 1-39
2960	3.54e-01	2.70e-02	0.248	-2.2110364	-0.5476855	102.14	GTF2E1	general transcription factor IIE subunit 1
8876	3.54e-01	2.71e-02	0.446	-2.2102997	-0.9867247	2141.56	VNN1	vanin 1
55269	3.54e-01	2.71e-02	0.177	2.2095883	0.3900518	399.12	PSPC1	paraspeckle component 1
55082	3.54e-01	2.71e-02	0.258	2.210025	0.5706942	2686.26	ARGLU1	arginine and glutamate rich 1
284900	3.54e-01	2.71e-02	0.324	2.2095403	0.7156068	211.92	TTC28-AS1	TTC28 antisense RNA 1
6404	3.56e-01	2.73e-02	0.386	-2.207179	-0.8515753	53.82	SELPLG	selectin P ligand
3061	3.56e-01	2.74e-02	0.268	-2.2057794	-0.590461	64.15	HCRTR1	hypocretin receptor 1
7414	3.56e-01	2.73e-02	0.226	-2.2065647	-0.4984857	443.56	VCL	vinculin
10748	3.56e-01	2.74e-02	0.552	2.2059043	1.217837	30.15	KLRA1P	killer cell lectin like receptor A1, pseudogene
10490	3.56e-01	2.74e-02	0.198	-2.2056977	-0.4365964	659.33	VTI1B	vesicle transport through interaction with t-SNAREs 1B
3329	3.56e-01	2.75e-02	0.246	-2.2049375	-0.5413294	6167.9	HSPD1	heat shock protein family D (Hsp60) member 1
79156	3.56e-01	2.74e-02	0.291	2.2051958	0.6409916	177.37	PLEKHF1	pleckstrin homology and FYVE domain containing 1
26147	3.56e-01	2.75e-02	0.391	-2.2045823	-0.8618129	77.27	PHF19	PHD finger protein 19
377	3.56e-01	2.75e-02	0.234	-2.20423	-0.5153784	891.5	ARF3	ADP ribosylation factor 3
650669	3.57e-01	2.76e-02	0.39	-2.2030707	-0.8589119	73.56	GAS6-AS1	GAS6 antisense RNA 1
9123	3.57e-01	2.76e-02	0.58	-2.2029721	-1.2783161	52.34	SLC16A3	solute carrier family 16 member 3
79816	3.57e-01	2.76e-02	0.456	2.202845	1.0054908	68.16	TLE6	TLE family member 6, subcortical maternal complex member
8334	3.59e-01	2.78e-02	0.402	-2.2005732	-0.883934	305.37	H2AC6	H2A clustered histone 6
114821	3.59e-01	2.78e-02	0.345	2.1995691	0.7582521	29.79	SCAND3	SCAN domain containing 3
2030	3.59e-01	2.78e-02	0.291	-2.1996757	-0.6399435	470.12	SLC29A1	solute carrier family 29 member 1 (Augustine blood group)
107985567	3.59e-01	2.79e-02	0.295	2.1989757	0.6478964	39.4	LOC107985567	protein LLP homolog
5354	3.59e-01	2.79e-02	0.523	2.1991937	1.1505203	12.44	PLP1	proteolipid protein 1
23383	3.60e-01	2.80e-02	0.157	2.1976779	0.3458746	574.18	MAU2	MAU2 sister chromatid cohesion factor
100534593	3.60e-01	2.80e-02	0.187	2.1973061	0.4117557	442.08	STX16-NPEPL1	STX16-NPEPL1 readthrough (NMD candidate)
57103	3.60e-01	2.80e-02	0.373	-2.196999	-0.8192659	154.71	TIGAR	TP53 induced glycolysis regulatory phosphatase
347735	3.60e-01	2.81e-02	0.395	-2.1957725	-0.8679851	1998.14	SERINC2	serine incorporator 2
26813	3.60e-01	2.81e-02	0.449	2.1958043	0.9848889	23.89	SNORD36C	small nucleolar RNA, C/D box 36C
140707	3.60e-01	2.81e-02	0.269	-2.1955881	-0.5916038	130.81	BRI3BP	BRI3 binding protein
319089	3.60e-01	2.82e-02	0.376	2.1947328	0.8256777	201.69	TTC6	tetratricopeptide repeat domain 6
2793	3.60e-01	2.82e-02	0.471	-2.1947548	-1.032764	13.01	GNGT2	G protein subunit gamma transducin 2
9144	3.60e-01	2.81e-02	0.281	-2.1964168	-0.6176547	688.65	SYNGR2	synaptogyrin 2
128866	3.60e-01	2.82e-02	0.223	-2.1950339	-0.4891644	763.14	CHMP4B	charged multivesicular body protein 4B
6432	3.61e-01	2.83e-02	0.272	2.1937107	0.5973805	1818.8	SRSF7	serine and arginine rich splicing factor 7
6992	3.61e-01	2.82e-02	0.247	-2.193951	-0.5426517	580.54	PPP1R11	protein phosphatase 1 regulatory inhibitor subunit 11
6388	3.61e-01	2.83e-02	0.259	-2.1933598	-0.5684312	394.02	SDF2	stromal cell derived factor 2
5693	3.61e-01	2.84e-02	0.318	-2.1923448	-0.6975143	678.89	PSMB5	proteasome 20S subunit beta 5
100132529	3.61e-01	2.83e-02	0.567	2.1925969	1.2439094	1876.63	TAT-AS1	TAT antisense RNA 1
79071	3.61e-01	2.84e-02	0.425	-2.1912428	-0.9313053	879.04	ELOVL6	ELOVL fatty acid elongase 6
4040	3.61e-01	2.84e-02	0.244	2.1917135	0.5337304	788.08	LRP6	LDL receptor related protein 6
730051	3.61e-01	2.84e-02	0.377	2.1912497	0.8260325	325.01	ZNF814	zinc finger protein 814
7422	3.61e-01	2.85e-02	0.333	2.1907483	0.7299568	11395.19	VEGFA	vascular endothelial growth factor A
158586	3.61e-01	2.85e-02	0.344	-2.1904595	-0.7538628	282.23	ZXDB	zinc finger X-linked duplicated B
55831	3.62e-01	2.85e-02	0.175	-2.1896456	-0.383481	643.67	EMC3	ER membrane protein complex subunit 3
113452	3.62e-01	2.86e-02	0.575	-2.1889404	-1.2593108	47.97	TMEM54	transmembrane protein 54
200765	3.63e-01	2.87e-02	0.384	2.1880615	0.8408979	40.23	TIGD1	tigger transposable element derived 1
1271	3.63e-01	2.87e-02	0.438	-2.1874334	-0.9579904	87.43	CNTFR	ciliary neurotrophic factor receptor
81831	3.64e-01	2.88e-02	0.57	-2.1867165	-1.2458331	18.28	NETO2	neuropilin and tolloid like 2
8372	3.64e-01	2.88e-02	0.355	-2.1855609	-0.7749397	40.31	HYAL3	hyaluronidase 3
200197	3.64e-01	2.90e-02	0.359	2.1840141	0.7848361	26.94	TMEM51-AS1	TMEM51 antisense RNA 1
7455	3.64e-01	2.89e-02	0.692	2.1846066	1.5108301	22.67	ZAN	zonadhesin
22861	3.64e-01	2.90e-02	0.298	2.1840836	0.6500482	195.5	NLRP1	NLR family pyrin domain containing 1
89781	3.64e-01	2.89e-02	0.192	2.1842242	0.419406	593.29	HPS4	HPS4 biogenesis of lysosomal organelles complex 3 subunit 2
11020	3.64e-01	2.89e-02	0.283	2.1844516	0.6181075	121.54	IFT27	intraflagellar transport 27
23126	3.65e-01	2.91e-02	0.229	2.1820019	0.5007359	1306.83	POGZ	pogo transposable element derived with ZNF domain
28299	3.65e-01	2.91e-02	0.38	-2.1819852	-0.8290661	62.75	IGKV1-5	immunoglobulin kappa variable 1-5
129530	3.65e-01	2.91e-02	0.654	2.1822568	1.4269043	94.04	LYG1	lysozyme g1
8736	3.66e-01	2.91e-02	0.431	2.1814763	0.9399483	3700.76	MYOM1	myomesin 1
93035	3.66e-01	2.92e-02	0.52	2.1808091	1.1339913	28.53	PKHD1L1	PKHD1 like 1
8153	3.66e-01	2.92e-02	0.541	2.1810714	1.1791315	117.82	RND2	Rho family GTPase 2
5052	3.66e-01	2.94e-02	0.2	-2.1787189	-0.4356739	3480.88	PRDX1	peroxiredoxin 1
55001	3.66e-01	2.93e-02	0.223	-2.1795634	-0.4866942	91.79	TTC22	tetratricopeptide repeat domain 22
10505	3.66e-01	2.93e-02	0.367	-2.1788336	-0.80057	19.14	SEMA4F	ssemaphorin 4F
55937	3.66e-01	2.92e-02	0.461	2.1801123	1.0051665	1165.09	APOM	apolipoprotein M
730112	3.66e-01	2.94e-02	0.503	2.1784859	1.0950139	20.55	FAM166B	family with sequence similarity 166 member B
28473	3.66e-01	2.93e-02	0.747	-2.1795456	-1.6284808	13.22	IGHV1-3	immunoglobulin heavy variable 1-3
84807	3.66e-01	2.93e-02	0.3	2.1793089	0.6535547	51.85	NFKBID	NFKB inhibitor delta
102724077	3.67e-01	2.95e-02	0.426	2.1768558	0.9269708	18.44	LINC01389	long intergenic non-protein coding RNA 1389
10175	3.68e-01	2.96e-02	0.276	-2.1753891	-0.6009582	931.31	CNIH1	cornichon family AMPA receptor auxiliary protein 1
1375	3.68e-01	2.96e-02	0.491	2.1753794	1.0682819	294.18	CPT1B	carnitine palmitoyltransferase 1B
5339	3.69e-01	2.97e-02	0.249	2.173851	0.5418319	2511.59	PLEC	plectin
10858	3.70e-01	2.98e-02	0.576	2.1729237	1.2521172	18.54	CYP46A1	cytochrome P450 family 46 subfamily A member 1
3321	3.70e-01	2.98e-02	0.504	-2.1725492	-1.0951438	24.18	IGSF3	immunoglobulin superfamily member 3
5581	3.70e-01	2.99e-02	0.55	-2.1711131	-1.1943995	375.36	PRKCE	protein kinase C epsilon
56902	3.70e-01	2.99e-02	0.343	-2.1707767	-0.7454179	226.7	PNO1	partner of NOB1 homolog
285268	3.70e-01	3.00e-02	0.249	2.1702938	0.5402154	391.32	ZNF621	zinc finger protein 621
100499177	3.70e-01	3.00e-02	0.374	2.170669	0.8125588	270.37	THAP9-AS1	THAP9 antisense RNA 1
54540	3.70e-01	2.98e-02	0.333	2.1723051	0.7223728	1874.09	FAM193B	family with sequence similarity 193 member B
100033819	3.70e-01	3.00e-02	0.647	-2.1705106	-1.405001	77.17	MIR675	microRNA 675
5411	3.70e-01	2.99e-02	0.212	2.1719663	0.4611986	2389.8	PNN	pinin, desmosome associated protein
100130894	3.70e-01	3.00e-02	0.486	2.170659	1.0546206	72.11	VAC14-AS1	VAC14 antisense RNA 1
126868	3.70e-01	3.02e-02	0.833	2.1675376	1.8053634	18.18	MAB21L3	mab-21 like 3
54865	3.70e-01	3.03e-02	0.354	-2.1667898	-0.7669868	345.47	GPATCH4	G-patch domain containing 4 (gene/pseudogene)
284677	3.70e-01	3.04e-02	0.522	-2.1651664	-1.1301759	10.72	SNHG28	small nucleolar RNA host gene 28
64114	3.70e-01	3.01e-02	0.336	-2.1688578	-0.7277477	1708.16	TMBIM1	transmembrane BAX inhibitor motif containing 1
57695	3.70e-01	3.00e-02	0.244	2.1699962	0.5290705	142.8	USP37	ubiquitin specific peptidase 37
8607	3.70e-01	3.04e-02	0.376	-2.1651316	-0.8141875	543.56	RUVBL1	RuvB like AAA ATPase 1
51645	3.70e-01	3.02e-02	0.3	-2.1678755	-0.6513288	366.97	PPIL1	peptidylprolyl isomerase like 1
100507507	3.70e-01	3.03e-02	0.354	-2.1655947	-0.7657945	24.63	FAM131B-AS2	FAM131B antisense RNA 2
8836	3.70e-01	3.03e-02	0.313	-2.1657389	-0.6786343	1708.85	GGH	gamma-glutamyl hydrolase
5524	3.70e-01	3.03e-02	0.302	-2.1661203	-0.6539839	1338.98	PTPA	protein phosphatase 2 phosphatase activator
27087	3.70e-01	3.01e-02	0.742	2.1688583	1.6089411	200.38	B3GAT1	beta-1,3-glucuronyltransferase 1
55218	3.70e-01	3.03e-02	0.261	2.1656363	0.564657	239.46	EXD2	exonuclease 3'-5' domain containing 2
26175	3.70e-01	3.03e-02	0.215	-2.1658617	-0.4657913	87	LYSET	lysosomal enzyme trafficking factor
57519	3.70e-01	3.02e-02	0.217	2.1668415	0.471039	133.3	STARD9	StAR related lipid transfer domain containing 9
4150	3.70e-01	3.01e-02	0.215	-2.1686309	-0.465921	826.63	MAZ	MYC associated zinc finger protein
433	3.70e-01	3.02e-02	0.293	2.1673005	0.6341592	8805	ASGR2	asialoglycoprotein receptor 2
146857	3.70e-01	3.03e-02	0.396	2.1655446	0.8580538	68.94	SLFN13	schlafen family member 13
23133	3.70e-01	3.02e-02	0.243	2.1668705	0.5274959	1124.52	PHF8	PHD finger protein 8
5118	3.70e-01	3.04e-02	0.308	2.164287	0.666126	451.44	PCOLCE	procollagen C-endopeptidase enhancer
26802	3.70e-01	3.08e-02	0.461	2.1601623	0.9967892	42.84	SNORD47	small nucleolar RNA, C/D box 47
93621	3.70e-01	3.08e-02	0.207	-2.1594001	-0.4475276	2582.48	MRFAP1	Morf4 family associated protein 1
55084	3.70e-01	3.07e-02	0.405	-2.1606078	-0.874692	80.14	SOBP	sine oculis binding protein homolog
5325	3.70e-01	3.08e-02	0.296	2.1599596	0.6395905	72.05	PLAGL1	PLAG1 like zinc finger 1
8871	3.70e-01	3.07e-02	0.19	-2.1613802	-0.4101543	228.91	SYNJ2	synaptojanin 2
100630923	3.70e-01	3.08e-02	0.305	2.1591241	0.6594348	240.09	LOC100630923	LOC100289561-PRKRIP1 readthrough
100289137	3.70e-01	3.07e-02	0.663	-2.1609859	-1.4327684	37.31	FAM95C	family with sequence similarity 95 member C
401561	3.70e-01	3.06e-02	0.619	2.1628402	1.3385145	45.94	LINC01451	long intergenic non-protein coding RNA 1451
9200	3.70e-01	3.08e-02	0.534	-2.1600284	-1.1533263	14.56	HACD1	3-hydroxyacyl-CoA dehydratase 1
4942	3.70e-01	3.07e-02	0.54	2.161257	1.1672953	877.56	OAT	ornithine aminotransferase
8772	3.70e-01	3.06e-02	0.277	-2.1623814	-0.5989325	143.02	FADD	Fas associated via death domain
100507055	3.70e-01	3.08e-02	0.472	2.1596015	1.0200231	77.92	LRCOL1	leucine rich colipase like 1
1284	3.70e-01	3.07e-02	0.5	-2.160951	-1.0807926	638.79	COL4A2	collagen type IV alpha 2 chain
1133	3.70e-01	3.06e-02	0.448	2.1626919	0.9683795	22.82	CHRM5	cholinergic receptor muscarinic 5
1106	3.70e-01	3.08e-02	0.238	2.159212	0.5137255	1609.85	CHD2	chromodomain helicase DNA binding protein 2
10517	3.70e-01	3.05e-02	0.685	2.1634205	1.4812949	24.5	FBXW10	F-box and WD repeat domain containing 10
91978	3.70e-01	3.06e-02	0.291	-2.162826	-0.6303665	53.02	TPGS1	tubulin polyglutamylase complex subunit 1
4515	3.70e-01	3.07e-02	0.35	2.1604321	0.7565827	83.65	MTCP1	mature T cell proliferation 1
4608	3.71e-01	3.09e-02	1.201	-2.1581871	-2.5920978	62.42	MYBPH	myosin binding protein H
84286	3.71e-01	3.10e-02	0.262	2.1572941	0.5655206	510.92	TMEM175	transmembrane protein 175
29985	3.71e-01	3.10e-02	0.283	-2.1573396	-0.6111291	158.18	SLC39A3	solute carrier family 39 member 3
10236	3.72e-01	3.11e-02	0.311	-2.1560538	-0.6710706	971.92	HNRNPR	heterogeneous nuclear ribonucleoprotein R
57118	3.72e-01	3.10e-02	0.372	-2.1565126	-0.8014894	723.92	CAMK1D	calcium/calmodulin dependent protein kinase ID
5518	3.72e-01	3.11e-02	0.181	-2.1562096	-0.3909537	1167.55	PPP2R1A	protein phosphatase 2 scaffold subunit Aalpha
107	3.72e-01	3.11e-02	0.266	2.1552845	0.57325	1497.61	ADCY1	adenylate cyclase 1
55652	3.72e-01	3.12e-02	0.283	-2.154587	-0.6096481	209.21	SLC48A1	solute carrier family 48 member 1
22909	3.72e-01	3.12e-02	0.179	2.1547971	0.3864024	646.53	FAN1	FANCD2 and FANCI associated nuclease 1
100506779	3.72e-01	3.12e-02	0.237	-2.1550144	-0.5113709	151.64	TSPOAP1-AS1	TSPOAP1, SUPT4H1 and RNF43 antisense RNA 1
6721	3.72e-01	3.12e-02	0.271	-2.1548794	-0.5845043	1160.97	SREBF2	sterol regulatory element binding transcription factor 2
2331	3.72e-01	3.13e-02	0.523	-2.1533565	-1.1261373	190.28	FMOD	fibromodulin
22801	3.72e-01	3.13e-02	0.462	-2.1535185	-0.9940876	39.19	ITGA11	integrin subunit alpha 11
80764	3.72e-01	3.13e-02	0.178	2.1533694	0.3832231	265.65	THAP7	THAP domain containing 7
105374584	3.73e-01	3.16e-02	0.45	2.1493367	0.9665397	22.36	LOC105374584	uncharacterized LOC105374584
727851	3.73e-01	3.16e-02	0.359	2.1499358	0.7718296	536.96	RGPD8	RANBP2 like and GRIP domain containing 8
4134	3.73e-01	3.15e-02	0.293	-2.1507916	-0.6299841	1933.14	MAP4	microtubule associated protein 4
541565	3.73e-01	3.16e-02	0.306	2.1499144	0.6586438	48.19	C8orf58	chromosome 8 open reading frame 58
2907	3.73e-01	3.15e-02	0.251	-2.1512045	-0.5402304	2980.96	GRINA	glutamate ionotropic receptor NMDA type subunit associated protein 1
54796	3.73e-01	3.17e-02	0.756	-2.1486804	-1.6254033	14.47	BNC2	basonuclin 2
203197	3.73e-01	3.14e-02	0.358	-2.1522933	-0.7705078	149.12	TMEM268	transmembrane protein 268
54843	3.73e-01	3.16e-02	0.278	2.1491722	0.5963987	78.2	SYTL2	synaptotagmin like 2
1368	3.73e-01	3.17e-02	0.336	-2.1486628	-0.7223585	508.74	CPM	carboxypeptidase M
255967	3.73e-01	3.17e-02	0.345	2.1487873	0.7422432	381.08	PAN3	poly(A) specific ribonuclease subunit PAN3
100506321	3.73e-01	3.14e-02	0.323	-2.1513931	-0.6947799	51.93	LOC100506321	uncharacterized LOC100506321
388121	3.73e-01	3.14e-02	0.543	-2.1516751	-1.1673119	46.68	TNFAIP8L3	TNF alpha induced protein 8 like 3
7773	3.73e-01	3.16e-02	0.286	2.1491979	0.6137784	52.95	ZNF230	zinc finger protein 230
9584	3.73e-01	3.16e-02	0.288	2.1498447	0.6198264	3937.7	RBM39	RNA binding motif protein 39
7355	3.73e-01	3.16e-02	0.304	-2.1491272	-0.6524732	267.9	SLC35A2	solute carrier family 35 member A2
9154	3.73e-01	3.17e-02	0.353	2.1482144	0.7581172	1360.2	SLC28A1	solute carrier family 28 member 1
79961	3.73e-01	3.17e-02	0.298	-2.1478563	-0.6396884	364.64	DENND2D	DENN domain containing 2D
595100	3.74e-01	3.18e-02	0.377	2.1468073	0.8088217	21.95	SNORD18C	small nucleolar RNA, C/D box 18C
1894	3.75e-01	3.20e-02	0.358	-2.1448282	-0.7681171	76.33	ECT2	epithelial cell transforming 2
2963	3.75e-01	3.20e-02	0.212	-2.1442912	-0.4546616	193.68	GTF2F2	general transcription factor IIF subunit 2
22887	3.76e-01	3.22e-02	0.243	2.1417031	0.5206762	550.37	FOXJ3	forkhead box J3
257044	3.76e-01	3.24e-02	0.532	2.1394055	1.1374228	19.14	CATSPERE	catsper channel auxiliary subunit epsilon
6509	3.76e-01	3.22e-02	0.318	-2.1424316	-0.6822436	742.07	SLC1A4	solute carrier family 1 member 4
5793	3.76e-01	3.23e-02	0.351	-2.1403666	-0.7518815	312.82	PTPRG	protein tyrosine phosphatase receptor type G
100506746	3.76e-01	3.24e-02	0.372	-2.1396446	-0.7969008	16.2	AFF1-AS1	AFF1 antisense RNA 1
10184	3.76e-01	3.22e-02	0.316	-2.1420134	-0.676178	81.63	LHFPL2	LHFPL tetraspan subfamily member 2
1871	3.76e-01	3.22e-02	0.335	-2.1417411	-0.7178234	113.63	E2F3	E2F transcription factor 3
285943	3.76e-01	3.24e-02	0.429	2.1396052	0.9184599	12.51	HOXA-AS2	HOXA cluster antisense RNA 2
80228	3.76e-01	3.23e-02	0.338	-2.1407347	-0.7241276	92.31	ORAI2	ORAI calcium release-activated calcium modulator 2
4686	3.76e-01	3.23e-02	0.176	-2.1412384	-0.3758967	398.72	NCBP1	nuclear cap binding protein subunit 1
196463	3.76e-01	3.22e-02	0.264	-2.141318	-0.5661806	873.85	PLBD2	phospholipase B domain containing 2
339210	3.76e-01	3.24e-02	0.519	2.1396439	1.1113989	56.83	C17orf67	chromosome 17 open reading frame 67
102465879	3.76e-01	3.24e-02	0.385	2.1397761	0.8230881	91.21	MIR8085	microRNA 8085
581	3.76e-01	3.24e-02	0.278	-2.1397209	-0.5956705	364.37	BAX	BCL2 associated X, apoptosis regulator
6625	3.76e-01	3.21e-02	0.273	2.143486	0.5857551	4542.78	SNRNP70	small nuclear ribonucleoprotein U1 subunit 70
51507	3.76e-01	3.24e-02	0.224	-2.139976	-0.478781	647.42	RTF2	replication termination factor 2
51601	3.76e-01	3.25e-02	0.267	2.1380934	0.5710294	76.62	LIPT1	lipoyltransferase 1
105379026	3.76e-01	3.25e-02	0.662	2.1381101	1.4156001	17.5	LOC105379026
9849	3.76e-01	3.25e-02	0.28	2.1383545	0.5979051	424.56	ZNF518A	zinc finger protein 518A
84823	3.76e-01	3.25e-02	0.294	-2.1387172	-0.6296705	207.05	LMNB2	lamin B2
7174	3.76e-01	3.26e-02	0.216	2.137323	0.4624192	827.76	TPP2	tripeptidyl peptidase 2
28439	3.76e-01	3.26e-02	0.556	-2.1371366	-1.1883319	27.31	IGHV3-30	immunoglobulin heavy variable 3-30
22913	3.76e-01	3.26e-02	0.157	-2.1373961	-0.3355848	695.22	RALY	RALY heterogeneous nuclear ribonucleoprotein
2200	3.77e-01	3.26e-02	0.327	-2.1364766	-0.6981516	159.09	FBN1	fibrillin 1
105376224	3.77e-01	3.28e-02	0.249	2.1346865	0.5310857	155.29	LOC105376224	uncharacterized LOC105376224
55015	3.77e-01	3.28e-02	0.281	2.1349378	0.6007723	602.71	PRPF39	pre-mRNA processing factor 39
63925	3.77e-01	3.27e-02	0.181	2.1351959	0.3866371	534.94	ZNF335	zinc finger protein 335
10159	3.77e-01	3.28e-02	0.222	-2.1349837	-0.4736885	852.5	ATP6AP2	ATPase H+ transporting accessory protein 2
107986152	3.78e-01	3.29e-02	0.439	2.1337265	0.9362246	188.72	LOC107986152
8175	3.78e-01	3.29e-02	0.204	2.133578	0.434618	355.96	SF3A2	splicing factor 3a subunit 2
105221694	3.78e-01	3.28e-02	0.344	-2.1340345	-0.7347355	124.4	BISPR	BST2 interferon stimulated positive regulator
130271	3.78e-01	3.30e-02	0.45	2.1326311	0.9599474	63.37	PLEKHH2	pleckstrin homology, MyTH4 and FERM domain containing H2
27031	3.78e-01	3.30e-02	0.357	2.1326482	0.7617517	199.98	NPHP3	nephrocystin 3
9448	3.79e-01	3.30e-02	0.208	-2.1317137	-0.4434484	1136.14	MAP4K4	mitogen-activated protein kinase kinase kinase kinase 4
105373021	3.80e-01	3.31e-02	0.54	2.1302867	1.1513351	9.52	CACNG2-DT	CACNG2 divergent transcript
5016	3.81e-01	3.33e-02	0.309	2.1289729	0.6575359	112.12	OVGP1	oviductal glycoprotein 1
64852	3.81e-01	3.34e-02	0.221	2.1276873	0.4695291	452.23	TUT1	terminal uridylyl transferase 1, U6 snRNA-specific
9402	3.81e-01	3.33e-02	0.461	-2.1278807	-0.9820026	24.38	GRAP2	GRB2 related adaptor protein 2
254122	3.82e-01	3.34e-02	0.291	-2.127045	-0.6182762	558.17	SNX32	sorting nexin 32
23350	3.82e-01	3.35e-02	0.268	2.1262257	0.5702283	881.62	U2SURP	U2 snRNP associated SURP domain containing
23463	3.82e-01	3.35e-02	0.229	-2.1258045	-0.486582	474.74	ICMT	isoprenylcysteine carboxyl methyltransferase
9093	3.84e-01	3.37e-02	0.258	-2.1240842	-0.547197	1301.15	DNAJA3	DnaJ heat shock protein family (Hsp40) member A3
5167	3.84e-01	3.37e-02	0.239	2.1237493	0.5071991	1548.62	ENPP1	ectonucleotide pyrophosphatase/phosphodiesterase 1
252839	3.84e-01	3.38e-02	0.262	-2.1229973	-0.5558403	399.5	TMEM9	transmembrane protein 9
4297	3.84e-01	3.37e-02	0.233	2.1231108	0.4954934	729.55	KMT2A	lysine methyltransferase 2A
2677	3.84e-01	3.38e-02	0.201	-2.1223747	-0.4270413	2481.51	GGCX	gamma-glutamyl carboxylase
5425	3.84e-01	3.38e-02	0.229	-2.1221808	-0.4858734	942.38	POLD2	DNA polymerase delta 2, accessory subunit
84962	3.84e-01	3.39e-02	0.478	-2.1216901	-1.013485	464.29	AJUBA	ajuba LIM protein
100996255	3.85e-01	3.39e-02	0.539	2.120979	1.143804	19.96	LINC02256	long intergenic non-protein coding RNA 2256
5125	3.85e-01	3.40e-02	0.348	-2.1204867	-0.7376727	49.29	PCSK5	proprotein convertase subtilisin/kexin type 5
1514	3.86e-01	3.41e-02	0.349	-2.119381	-0.7393928	3706.89	CTSL	cathepsin L
5596	3.86e-01	3.40e-02	1.156	-2.1195526	-2.4499141	401.59	MAPK4	mitogen-activated protein kinase 4
127703	3.86e-01	3.41e-02	0.336	-2.1189991	-0.7129495	69.18	C1orf216	chromosome 1 open reading frame 216
101927164	3.86e-01	3.41e-02	0.387	2.1186921	0.8192416	28.9	LOC101927164	uncharacterized LOC101927164
57149	3.86e-01	3.41e-02	0.187	-2.1185633	-0.3963249	706.01	LYRM1	LYR motif containing 1
11117	3.86e-01	3.46e-02	0.419	-2.1131337	-0.8851872	328.41	EMILIN1	elastin microfibril interfacer 1
54891	3.86e-01	3.42e-02	0.301	2.1175059	0.636665	400.89	INO80D	INO80 complex subunit D
84892	3.86e-01	3.46e-02	0.254	-2.1134847	-0.5377775	95.63	POMGNT2	protein O-linked mannose N-acetylglucosaminyltransferase 2 (beta 1,4-)
7866	3.86e-01	3.45e-02	0.25	-2.1142071	-0.5277009	639.65	IFRD2	interferon related developmental regulator 2
6286	3.86e-01	3.45e-02	1.468	-2.1141858	-3.1046749	61.48	S100P	S100 calcium binding protein P
9508	3.86e-01	3.43e-02	0.617	-2.1169131	-1.3055591	17.08	ADAMTS3	ADAM metallopeptidase with thrombospondin type 1 motif 3
285638	3.86e-01	3.42e-02	0.544	2.117955	1.1514904	119.59	LOC285638	uncharacterized LOC285638
55568	3.86e-01	3.44e-02	0.284	-2.1156936	-0.6012132	213.79	GALNT10	polypeptide N-acetylgalactosaminyltransferase 10
106478956	3.86e-01	3.46e-02	0.245	2.1125724	0.516666	70.19	MDC1-AS1	MDC1 antisense RNA 1
896	3.86e-01	3.46e-02	0.306	-2.1126741	-0.646817	191.91	CCND3	cyclin D3
8658	3.86e-01	3.46e-02	0.289	2.1125316	0.6115191	537.16	TNKS	tankyrase
8187	3.86e-01	3.46e-02	0.338	-2.1133074	-0.7148507	47.91	ZNF239	zinc finger protein 239
9806	3.86e-01	3.42e-02	0.315	-2.1176152	-0.6665531	63.42	SPOCK2	SPARC (osteonectin), cwcv and kazal like domains proteoglycan 2
27069	3.86e-01	3.45e-02	0.222	-2.1140222	-0.4695603	2881.73	GHITM	growth hormone inducible transmembrane protein
6425	3.86e-01	3.45e-02	0.576	2.114682	1.2183349	73.34	SFRP5	secreted frizzled related protein 5
1509	3.86e-01	3.44e-02	0.346	-2.1154432	-0.7318461	8561.61	CTSD	cathepsin D
54949	3.86e-01	3.44e-02	0.168	-2.1155868	-0.3552168	323.39	SDHAF2	succinate dehydrogenase complex assembly factor 2
10629	3.86e-01	3.42e-02	0.216	2.1172078	0.4583556	368.44	TAF6L	TATA-box binding protein associated factor 6 like
7753	3.86e-01	3.45e-02	0.237	2.1139974	0.5006739	240.48	ZNF202	zinc finger protein 202
10376	3.86e-01	3.44e-02	0.355	-2.1152319	-0.7500284	3249.61	TUBA1B	tubulin alpha 1b
51728	3.86e-01	3.44e-02	0.283	-2.1155054	-0.599109	58.19	POLR3K	RNA polymerase III subunit K
10134	3.86e-01	3.46e-02	0.221	-2.1124423	-0.4671731	1047.27	BCAP31	B cell receptor associated protein 31
114483834	3.87e-01	3.48e-02	0.341	-2.1109929	-0.7196669	182.01	ABCF2-H2BK1	ABCF2-H2BK1 readthrough
10539	3.87e-01	3.48e-02	0.235	-2.1109733	-0.4970517	463.53	GLRX3	glutaredoxin 3
5230	3.87e-01	3.48e-02	0.33	-2.1111106	-0.6963026	2704.44	PGK1	phosphoglycerate kinase 1
127435	3.87e-01	3.50e-02	0.416	-2.108308	-0.8771247	150.28	PODN	podocan
280	3.87e-01	3.49e-02	0.454	2.1095658	0.9572714	314.66	AMY2B	amylase alpha 2B
200186	3.87e-01	3.51e-02	0.237	2.1077457	0.4986878	730.47	CRTC2	CREB regulated transcription coactivator 2
9852	3.87e-01	3.50e-02	0.31	2.1085346	0.6539351	445.9	EPM2AIP1	EPM2A interacting protein 1
653080	3.87e-01	3.50e-02	0.346	2.1086372	0.7285717	42.79	GUSBP16	GUSB pseudogene 16
100526836	3.87e-01	3.51e-02	0.274	-2.1076661	-0.5777752	1891.31	BLOC1S5-TXNDC5	BLOC1S5-TXNDC5 readthrough (NMD candidate)
641648	3.87e-01	3.49e-02	0.362	2.1091566	0.7638144	23.25	SNORD87	small nucleolar RNA, C/D box 87
23067	3.87e-01	3.50e-02	0.222	2.1081834	0.468376	761.95	SETD1B	SET domain containing 1B, histone lysine methyltransferase
100528064	3.87e-01	3.49e-02	0.207	-2.1099269	-0.4368419	305.49	NEDD8-MDP1	NEDD8-MDP1 readthrough
5045	3.87e-01	3.49e-02	0.38	-2.1095797	-0.8015458	7557.94	FURIN	furin, paired basic amino acid cleaving enzyme
284273	3.87e-01	3.51e-02	0.19	-2.1075517	-0.3998067	448.33	PTGR3	prostaglandin reductase 3
1917	3.87e-01	3.50e-02	0.942	-2.1080407	-1.9847921	33.59	EEF1A2	eukaryotic translation elongation factor 1 alpha 2
25912	3.87e-01	3.53e-02	0.183	-2.1048628	-0.3859967	2353.72	C1orf43	chromosome 1 open reading frame 43
283106	3.87e-01	3.53e-02	0.471	-2.1051478	-0.9905427	29.25	CSNK2A3	casein kinase 2 alpha 3
25921	3.87e-01	3.53e-02	0.263	-2.1049103	-0.5543198	1079.34	ZDHHC5	zinc finger DHHC-type palmitoyltransferase 5
8531	3.87e-01	3.52e-02	0.619	-2.1063287	-1.303949	1264.83	YBX3	Y-box binding protein 3
10577	3.87e-01	3.52e-02	0.235	-2.1064426	-0.4941083	489.83	NPC2	NPC intracellular cholesterol transporter 2
825	3.87e-01	3.53e-02	0.367	2.1049174	0.7724526	636	CAPN3	calpain 3
283970	3.87e-01	3.53e-02	0.331	2.1049158	0.6963566	1796.94	PDXDC2P-NPIPB14P	PDXDC2P-NPIPB14P readthrough
100131755	3.87e-01	3.52e-02	0.345	2.1060091	0.7258261	159.96	ARMCX4	armadillo repeat containing X-linked 4
4784	3.87e-01	3.53e-02	0.383	-2.1045687	-0.8058493	408.02	NFIX	nuclear factor I X
8603	3.88e-01	3.54e-02	0.243	2.1040317	0.5114761	492.33	FAM193A	family with sequence similarity 193 member A
1050	3.88e-01	3.54e-02	0.4	-2.1033087	-0.8417848	1651.72	CEBPA	CCAAT enhancer binding protein alpha
79683	3.89e-01	3.55e-02	0.259	-2.1022394	-0.5438643	245.65	ZDHHC14	zinc finger DHHC-type palmitoyltransferase 14
91404	3.89e-01	3.56e-02	0.274	2.1012011	0.5748538	162.31	SESTD1	SEC14 and spectrin domain containing 1
340277	3.89e-01	3.57e-02	0.354	2.1008941	0.7441244	142.85	FAM221A	family with sequence similarity 221 member A
3213	3.89e-01	3.57e-02	0.287	2.1006779	0.6026925	115.43	HOXB3	homeobox B3
23170	3.89e-01	3.57e-02	0.308	-2.1006949	-0.647949	495.26	TTLL12	tubulin tyrosine ligase like 12
27330	3.89e-01	3.57e-02	0.41	2.10034	0.8618297	23.82	RPS6KA6	ribosomal protein S6 kinase A6
127579	3.90e-01	3.58e-02	0.385	2.0988383	0.8084128	37.74	DCST2	DC-STAMP domain containing 2
10815	3.90e-01	3.59e-02	0.36	2.0985583	0.755808	116.79	CPLX1	complexin 1
1595	3.90e-01	3.58e-02	0.392	-2.0986408	-0.8219803	1355.02	CYP51A1	cytochrome P450 family 51 subfamily A member 1
54852	3.90e-01	3.59e-02	0.373	-2.0983539	-0.7817099	24.33	PAQR5	progestin and adipoQ receptor family member 5
91661	3.90e-01	3.57e-02	0.235	-2.0998745	-0.492665	62.53	ZNF765	zinc finger protein 765
3588	3.90e-01	3.58e-02	0.216	-2.0991662	-0.4544483	654.78	IL10RB	interleukin 10 receptor subunit beta
757	3.90e-01	3.58e-02	0.295	2.0989555	0.6191743	723.32	TMEM50B	transmembrane protein 50B
6363	3.90e-01	3.59e-02	0.583	-2.0976089	-1.2229622	116.98	CCL19	C-C motif chemokine ligand 19
147710	3.90e-01	3.59e-02	0.404	2.0975557	0.8465686	67.52	IGSF23	immunoglobulin superfamily member 23
10566	3.90e-01	3.60e-02	0.603	-2.0971599	-1.2643076	12.95	AKAP3	A-kinase anchoring protein 3
130367	3.90e-01	3.61e-02	0.482	2.0957378	1.0105254	37.25	SGPP2	sphingosine-1-phosphate phosphatase 2
26025	3.90e-01	3.61e-02	0.404	-2.0959164	-0.8459111	34.73	PCDHGA12	protocadherin gamma subfamily A, 12
4176	3.90e-01	3.61e-02	0.17	2.0959804	0.3555279	640.61	MCM7	minichromosome maintenance complex component 7
6418	3.90e-01	3.61e-02	0.285	-2.096136	-0.5970873	1887.36	SET	SET nuclear proto-oncogene
23353	3.90e-01	3.61e-02	0.172	2.0953325	0.3614106	1091.4	SUN1	Sad1 and UNC84 domain containing 1
2992	3.90e-01	3.64e-02	0.298	-2.0929279	-0.6241704	211.3	GYG1	glycogenin 1
2049	3.90e-01	3.64e-02	0.444	-2.0924095	-0.9285322	25.89	EPHB3	EPH receptor B3
81567	3.90e-01	3.64e-02	0.276	-2.092611	-0.5767744	1879.44	TXNDC5	thioredoxin domain containing 5
7402	3.90e-01	3.64e-02	0.236	2.092562	0.4930108	764.24	UTRN	utrophin
79706	3.90e-01	3.64e-02	0.324	2.0920525	0.6785412	210.25	PRKRIP1	PRKR interacting protein 1
23678	3.90e-01	3.65e-02	0.346	2.0917958	0.7247007	162.83	SGK3	serum/glucocorticoid regulated kinase family member 3
26123	3.90e-01	3.64e-02	0.25	-2.0929535	-0.5236051	274.77	TCTN3	tectonic family member 3
107984340	3.90e-01	3.63e-02	0.379	-2.0939057	-0.7945927	149.88	LOC107984340	uncharacterized LOC107984340
5781	3.90e-01	3.65e-02	0.215	-2.0918685	-0.4500517	1360.2	PTPN11	protein tyrosine phosphatase non-receptor type 11
60677	3.90e-01	3.63e-02	0.484	2.0932582	1.0138523	60.2	CELF6	CUGBP Elav-like family member 6
102723728	3.90e-01	3.62e-02	0.321	-2.0945364	-0.672674	587.64	LOC102723728	nodal modulator 3-like
84923	3.90e-01	3.63e-02	0.184	2.0930178	0.3843401	364.59	FAM104A	family with sequence similarity 104 member A
256949	3.90e-01	3.63e-02	0.271	2.093835	0.568126	116.76	KANK3	KN motif and ankyrin repeat domains 3
51807	3.90e-01	3.65e-02	0.339	2.0916944	0.7082335	32.44	TUBA8	tubulin alpha 8
90187	3.91e-01	3.65e-02	0.548	2.0911869	1.1459054	97.79	EMILIN3	elastin microfibril interfacer 3
26152	3.92e-01	3.67e-02	0.187	2.0895555	0.3906991	371.6	ZNF337	zinc finger protein 337
57554	3.92e-01	3.69e-02	0.554	2.0874001	1.1570123	13.45	LRRC7	leucine rich repeat containing 7
5624	3.92e-01	3.68e-02	0.329	2.0878823	0.6863334	2806.17	PROC	protein C, inactivator of coagulation factors Va and VIIIa
54431	3.92e-01	3.68e-02	0.372	2.0874269	0.7763052	1300.74	DNAJC10	DnaJ heat shock protein family (Hsp40) member C10
5217	3.92e-01	3.67e-02	0.305	-2.0888049	-0.6367028	102.95	PFN2	profilin 2
9232	3.92e-01	3.69e-02	0.557	-2.0873718	-1.1633973	19.33	PTTG1	PTTG1 regulator of sister chromatid separation, securin
116828	3.92e-01	3.68e-02	0.364	2.0884281	0.7596736	94.78	N4BP2L2-IT2	N4BPL2 intronic transcript 2
339327	3.92e-01	3.68e-02	0.314	2.088254	0.6554409	133.51	ZNF546	zinc finger protein 546
645528	3.93e-01	3.69e-02	0.591	2.0864373	1.2329745	20.29	FAM238A	family with sequence similarity 238 member A
6693	3.93e-01	3.69e-02	0.383	-2.0865173	-0.7995398	37.6	SPN	sialophorin
27338	3.93e-01	3.70e-02	0.346	-2.0862747	-0.7218185	90.71	UBE2S	ubiquitin conjugating enzyme E2 S
100288203	3.93e-01	3.70e-02	0.365	2.0859274	0.7605977	728.95	WHAMMP4	WHAMM pseudogene 4
84128	3.93e-01	3.70e-02	0.232	2.0855987	0.4847828	484.52	WDR75	WD repeat domain 75
51499	3.93e-01	3.70e-02	0.197	-2.0853833	-0.4103692	216	TRIAP1	TP53 regulated inhibitor of apoptosis 1
1491	3.93e-01	3.72e-02	0.459	2.0830537	0.9564854	1276.79	CTH	cystathionine gamma-lyase
905	3.93e-01	3.72e-02	0.283	2.0830434	0.5904722	676.89	CCNT2	cyclin T2
285362	3.93e-01	3.71e-02	0.295	-2.0848114	-0.6154587	255.36	SUMF1	sulfatase modifying factor 1
727956	3.93e-01	3.71e-02	0.261	2.0845461	0.5450062	289.08	SDHAP2	SDHA pseudogene 2
493860	3.93e-01	3.72e-02	0.352	2.0839619	0.7344987	222.08	CCDC73	coiled-coil domain containing 73
123872	3.93e-01	3.71e-02	0.375	2.084733	0.7808604	92.33	DNAAF1	dynein axonemal assembly factor 1
8526	3.93e-01	3.72e-02	0.376	2.0838796	0.7830595	208.68	DGKE	diacylglycerol kinase epsilon
92126	3.93e-01	3.72e-02	0.356	2.0836094	0.7413239	81.17	DSEL	dermatan sulfate epimerase like
23515	3.93e-01	3.72e-02	0.276	2.0830212	0.5751687	350.49	MORC3	MORC family CW-type zinc finger 3
55254	3.93e-01	3.73e-02	0.394	2.0825115	0.8205503	499.13	TMEM39A	transmembrane protein 39A
28395	3.93e-01	3.73e-02	0.57	-2.0821349	-1.1877791	14.74	IGHV4-34	immunoglobulin heavy variable 4-34
105374368	3.94e-01	3.74e-02	0.542	2.0816173	1.1278603	12.49	LOC105374368	uncharacterized LOC105374368
7832	3.94e-01	3.74e-02	0.387	-2.0810511	-0.8047327	154.15	BTG2	BTG anti-proliferation factor 2
7182	3.94e-01	3.74e-02	0.232	2.0809661	0.4835807	559.47	NR2C2	nuclear receptor subfamily 2 group C member 2
2122	3.94e-01	3.75e-02	0.281	2.0808156	0.5838615	87.72	MECOM	MDS1 and EVI1 complex locus
80831	3.94e-01	3.75e-02	0.811	2.0798391	1.6865763	39.39	APOL5	apolipoprotein L5
29934	3.94e-01	3.75e-02	0.283	-2.0797338	-0.5878559	234.88	SNX12	sorting nexin 12
223082	3.95e-01	3.77e-02	0.271	2.0780759	0.5622697	462.13	ZNRF2	zinc and ring finger 2
23522	3.95e-01	3.77e-02	0.259	2.0783084	0.5389394	269.28	KAT6B	lysine acetyltransferase 6B
54816	3.95e-01	3.77e-02	0.271	2.0785464	0.5623719	540.58	ZNF280D	zinc finger protein 280D
9343	3.96e-01	3.78e-02	0.265	-2.0770716	-0.5513223	676.63	EFTUD2	elongation factor Tu GTP binding domain containing 2
107105282	3.96e-01	3.79e-02	0.532	-2.0762052	-1.1042414	101.09	SCTR-AS1	SCTR antisense RNA 1
79875	3.96e-01	3.79e-02	0.341	-2.0758721	-0.7075533	230.91	THSD4	thrombospondin type 1 domain containing 4
11182	3.96e-01	3.79e-02	0.405	-2.0755307	-0.8401554	73.05	SLC2A6	solute carrier family 2 member 6
4144	3.98e-01	3.81e-02	0.24	-2.0739948	-0.4976872	2782.46	MAT2A	methionine adenosyltransferase 2A
163702	3.98e-01	3.81e-02	0.31	2.0737202	0.6434137	277.47	IFNLR1	interferon lambda receptor 1
55160	3.98e-01	3.85e-02	0.272	2.0692017	0.5630997	4187.09	ARHGEF10L	Rho guanine nucleotide exchange factor 10 like
55779	3.98e-01	3.84e-02	0.453	2.0703183	0.9384778	308.24	CFAP44	cilia and flagella associated protein 44
100996348	3.98e-01	3.85e-02	0.509	2.0693895	1.0528383	11.72	CA3-AS1	CA3 antisense RNA 1
55742	3.98e-01	3.82e-02	0.226	-2.0725438	-0.4689697	632.23	PARVA	parvin alpha
9246	3.98e-01	3.82e-02	0.336	-2.0728432	-0.6969719	942.76	UBE2L6	ubiquitin conjugating enzyme E2 L6
80789	3.98e-01	3.83e-02	0.356	-2.0711372	-0.7366446	167.17	INTS5	integrator complex subunit 5
55507	3.98e-01	3.84e-02	0.466	2.0710062	0.9646246	14.49	GPRC5D	G protein-coupled receptor class C group 5 member D
79022	3.98e-01	3.83e-02	0.38	-2.0715851	-0.7873785	247.78	TMEM106C	transmembrane protein 106C
8562	3.98e-01	3.86e-02	0.218	-2.0689239	-0.4514709	514.5	DENR	density regulated re-initiation and release factor
8874	3.98e-01	3.85e-02	0.246	2.0691882	0.5096907	1093.23	ARHGEF7	Rho guanine nucleotide exchange factor 7
283624	3.98e-01	3.83e-02	0.31	2.0715225	0.6422624	147.71	LINC00641	long intergenic non-protein coding RNA 641
646214	3.98e-01	3.85e-02	0.664	2.0696763	1.373405	15.15	LOC646214	p21 (RAC1) activated kinase 2 pseudogene
79001	3.98e-01	3.83e-02	0.261	-2.0718584	-0.5414054	669.47	VKORC1	vitamin K epoxide reductase complex subunit 1
148223	3.98e-01	3.85e-02	0.277	-2.0691084	-0.5739785	155.51	C19orf25	chromosome 19 open reading frame 25
6651	3.98e-01	3.83e-02	0.191	2.0720362	0.3963819	2458.01	SON	SON DNA and RNA binding protein
51386	3.98e-01	3.84e-02	0.314	-2.0703338	-0.6505546	2030.73	EIF3L	eukaryotic translation initiation factor 3 subunit L
8243	3.98e-01	3.84e-02	0.269	-2.0705762	-0.5561826	975.15	SMC1A	structural maintenance of chromosomes 1A
644050	3.98e-01	3.86e-02	0.564	2.0684881	1.167353	15.85	LINC01529	long intergenic non-protein coding RNA 1529
79073	3.99e-01	3.87e-02	0.319	-2.0676664	-0.6586638	390.03	TMEM109	transmembrane protein 109
10063	4.00e-01	3.88e-02	0.272	2.06662	0.5611081	400.29	COX17	cytochrome c oxidase copper chaperone COX17
9786	4.00e-01	3.88e-02	0.286	2.0665645	0.5903181	231.95	KIAA0586	KIAA0586
8702	4.00e-01	3.88e-02	0.172	2.0658587	0.3549841	232.58	B4GALT4	beta-1,4-galactosyltransferase 4
100272147	4.00e-01	3.89e-02	0.385	2.0657421	0.794591	106.74	CMC4	C-X9-C motif containing 4
6997	4.00e-01	3.89e-02	0.895	-2.0648005	-1.8476203	31.92	TDGF1	teratocarcinoma-derived growth factor 1
84953	4.00e-01	3.89e-02	0.62	2.0649552	1.2797763	32.46	MICALCL	replaced by ID 9645
51324	4.00e-01	3.89e-02	0.22	-2.0652659	-0.4540077	962.63	SPG21	SPG21 abhydrolase domain containing, maspardin
8683	4.00e-01	3.90e-02	0.222	-2.0642166	-0.4585907	448.48	SRSF9	serine and arginine rich splicing factor 9
100500853	4.00e-01	3.91e-02	0.387	-2.0636303	-0.7990324	54.04	MIR3605	microRNA 3605
29964	4.00e-01	3.90e-02	0.471	2.0636693	0.9725982	346.48	PRICKLE4	prickle planar cell polarity protein 4
90411	4.00e-01	3.91e-02	0.316	-2.0628605	-0.651408	3506.56	MCFD2	multiple coagulation factor deficiency 2, ER cargo receptor complex subunit
374383	4.00e-01	3.91e-02	0.472	2.0629917	0.9737454	24.11	NCR3LG1	natural killer cell cytotoxicity receptor 3 ligand 1
57419	4.00e-01	3.91e-02	0.657	-2.0630487	-1.3557102	14.67	SLC24A3	solute carrier family 24 member 3
9653	4.01e-01	3.92e-02	0.205	-2.0620726	-0.423184	280.69	HS2ST1	heparan sulfate 2-O-sulfotransferase 1
100289061	4.01e-01	3.92e-02	0.371	-2.0617851	-0.7640215	66.18	ADAMTSL4-AS2	ADAMTSL4 antisense RNA 2
65123	4.01e-01	3.93e-02	0.319	2.0615487	0.6573935	1521.04	INTS3	integrator complex subunit 3
346	4.01e-01	3.92e-02	0.352	2.0619379	0.7258157	660.13	APOC4	apolipoprotein C4
2635	4.02e-01	3.94e-02	0.483	-2.0603264	-0.9950599	303.57	GBP3	guanylate binding protein 3
400322	4.02e-01	3.94e-02	0.38	2.059998	0.7819134	2696.29	HERC2P2	HERC2 pseudogene 2
10954	4.02e-01	3.94e-02	0.215	2.0595313	0.4423933	1514.48	PDIA5	protein disulfide isomerase family A member 5
347734	4.02e-01	3.96e-02	0.263	-2.0576694	-0.5417842	321.23	SLC35B2	solute carrier family 35 member B2
643854	4.02e-01	3.96e-02	0.467	2.0576725	0.9608157	36.73	CTAGE9	CTAGE family member 9
11030	4.02e-01	3.96e-02	0.289	2.0576667	0.595063	1290	RBPMS	RNA binding protein, mRNA processing factor
90990	4.02e-01	3.96e-02	0.354	2.0574566	0.7286124	353.9	KIFC2	kinesin family member C2
2530	4.02e-01	3.96e-02	0.322	-2.0579367	-0.6618472	53.18	FUT8	fucosyltransferase 8
440295	4.02e-01	3.95e-02	0.334	2.058658	0.6878838	186.41	GOLGA6L9	golgin A6 family like 9
7531	4.02e-01	3.96e-02	0.212	-2.0579035	-0.4352818	3128.58	YWHAE	tyrosine 3-monooxygenase/tryptophan 5-monooxygenase activation protein epsilon
10750	4.02e-01	3.97e-02	0.325	-2.0572698	-0.6686154	61.08	GRAP	GRB2 related adaptor protein
388886	4.02e-01	3.97e-02	0.417	2.057162	0.857878	346.55	LRRC75B	leucine rich repeat containing 75B
6402	4.03e-01	3.99e-02	0.385	-2.0547169	-0.7919553	37.48	SELL	selectin L
406975	4.03e-01	3.99e-02	0.6	-2.0548169	-1.2323865	23.33	MIR198	microRNA 198
6565	4.03e-01	3.99e-02	0.627	2.0552698	1.287779	58.67	SLC15A2	solute carrier family 15 member 2
93643	4.03e-01	3.99e-02	0.207	2.0548145	0.4246162	526.05	TJAP1	tight junction associated protein 1
751071	4.03e-01	3.99e-02	0.335	2.0551495	0.6888258	57.07	CSKMT	citrate synthase lysine methyltransferase
55161	4.04e-01	4.01e-02	0.206	-2.053189	-0.4236266	1133.32	TMEM33	transmembrane protein 33
85377	4.04e-01	4.00e-02	0.371	-2.0533677	-0.761125	239.67	MICALL1	MICAL like 1
116143	4.05e-01	4.01e-02	0.257	-2.052432	-0.526804	89.02	DNAAF10	dynein axonemal assembly factor 10
7486	4.05e-01	4.02e-02	0.264	2.0516533	0.5417464	206.45	WRN	WRN RecQ like helicase
8803	4.05e-01	4.02e-02	0.281	-2.051715	-0.5755875	239.43	SUCLA2	succinate-CoA ligase ADP-forming subunit beta
100128893	4.05e-01	4.02e-02	0.499	2.0513491	1.0236496	53.36	GATA6-AS1	GATA6 antisense RNA 1 (head to head)
100507412	4.05e-01	4.02e-02	0.48	-2.0513325	-0.9852117	23.16	LOC100507412	uncharacterized LOC100507412
9877	4.05e-01	4.03e-02	0.238	2.0506793	0.4886917	2862.4	ZC3H11A	zinc finger CCCH-type containing 11A
139818	4.06e-01	4.03e-02	0.315	-2.0501731	-0.6456861	65.75	DOCK11	dedicator of cytokinesis 11
100093631	4.06e-01	4.04e-02	0.164	-2.0494977	-0.335607	901.45	GTF2IP4	general transcription factor IIi pseudogene 4
101929340	4.06e-01	4.04e-02	0.598	2.0495375	1.2265204	10.34	ESAM-AS1	ESAM antisense RNA 1
105373608	4.07e-01	4.06e-02	0.335	2.0476696	0.6867766	951.92	LOC105373608	uncharacterized LOC105373608
51088	4.07e-01	4.05e-02	0.333	-2.0482028	-0.6813174	2133.32	KLHL5	kelch like family member 5
5156	4.07e-01	4.06e-02	0.457	-2.047089	-0.9348043	491.44	PDGFRA	platelet derived growth factor receptor alpha
154	4.07e-01	4.05e-02	0.462	2.0482118	0.9468379	84.91	ADRB2	adrenoceptor beta 2
967	4.07e-01	4.06e-02	0.316	-2.0475015	-0.6467682	3801.29	CD63	CD63 molecule
8140	4.07e-01	4.06e-02	0.504	-2.0476522	-1.0311574	426.94	SLC7A5	solute carrier family 7 member 5
53947	4.07e-01	4.07e-02	0.521	-2.0470629	-1.0664969	34.52	A4GALT	alpha 1,4-galactosyltransferase (P blood group)
401428	4.07e-01	4.07e-02	0.394	2.0466739	0.8066185	26.65	OR2A20P	olfactory receptor family 2 subfamily A member 20 pseudogene
284498	4.07e-01	4.08e-02	0.272	2.0458518	0.5568944	158.93	C1orf167	chromosome 1 open reading frame 167
387644	4.07e-01	4.08e-02	0.757	2.0460504	1.5492607	36.33	FAM238C	family with sequence similarity 238 member C
85371	4.07e-01	4.08e-02	0.307	2.0458435	0.6275105	41.12	KIAA1656	KIAA1656 protein
57455	4.07e-01	4.08e-02	0.207	2.0455595	0.4230946	552.96	REXO1	RNA exonuclease 1 homolog
84343	4.07e-01	4.08e-02	0.399	2.0451059	0.8169782	12631.56	HPS3	HPS3 biogenesis of lysosomal organelles complex 2 subunit 1
84529	4.07e-01	4.09e-02	0.358	2.0444439	0.7317513	100.24	CDIN1	CDAN1 interacting nuclease 1
2892	4.08e-01	4.10e-02	0.328	-2.043901	-0.6705024	94.81	GRIA3	glutamate ionotropic receptor AMPA type subunit 3
84674	4.08e-01	4.10e-02	0.278	-2.04325	-0.5674005	151.33	CARD6	caspase recruitment domain family member 6
440574	4.08e-01	4.11e-02	0.207	-2.0427923	-0.4227794	159.29	MICOS10	mitochondrial contact site and cristae organizing system subunit 10
3294	4.08e-01	4.11e-02	0.373	2.0426977	0.76173	1147.63	HSD17B2	hydroxysteroid 17-beta dehydrogenase 2
1294	4.08e-01	4.11e-02	0.448	2.0424319	0.9159778	103.44	COL7A1	collagen type VII alpha 1 chain
107985736	4.09e-01	4.12e-02	0.34	2.0415433	0.6944251	62.88	LOC107985736	uncharacterized LOC107985736
27107	4.09e-01	4.13e-02	0.264	2.040673	0.53948	317.73	ZBTB11	zinc finger and BTB domain containing 11
107983971	4.09e-01	4.13e-02	0.463	2.0406431	0.9454401	40.76	LOC107983971
5580	4.09e-01	4.13e-02	0.259	-2.040208	-0.528282	192.92	PRKCD	protein kinase C delta
51258	4.10e-01	4.14e-02	0.232	-2.0395802	-0.4737299	565.35	MRPL51	mitochondrial ribosomal protein L51
84645	4.10e-01	4.14e-02	0.417	-2.039784	-0.8507249	48.49	C22orf23	chromosome 22 open reading frame 23
92912	4.10e-01	4.14e-02	0.27	-2.0390727	-0.55152	122.86	UBE2Q2	ubiquitin conjugating enzyme E2 Q2
3685	4.10e-01	4.15e-02	0.269	-2.0386953	-0.5484216	451.58	ITGAV	integrin subunit alpha V
100381270	4.10e-01	4.15e-02	0.755	2.0380143	1.5384102	23.17	ZBED6	zinc finger BED-type containing 6
26993	4.10e-01	4.15e-02	0.221	2.0380035	0.4513411	1803.51	AKAP8L	A-kinase anchoring protein 8 like
100130311	4.10e-01	4.16e-02	0.291	2.0377556	0.5925439	45.8	C17orf107	chromosome 17 open reading frame 107
692072	4.10e-01	4.16e-02	0.497	2.0374034	1.0117608	14.25	SNORD5	small nucleolar RNA, C/D box 5
29994	4.11e-01	4.17e-02	0.343	2.0363195	0.6975207	289.36	BAZ2B	bromodomain adjacent to zinc finger domain 2B
51304	4.11e-01	4.17e-02	0.206	-2.0366278	-0.4198792	582.76	ZDHHC3	zinc finger DHHC-type palmitoyltransferase 3
6568	4.11e-01	4.17e-02	0.534	2.0367225	1.0883162	306.75	SLC17A1	solute carrier family 17 member 1
26229	4.11e-01	4.17e-02	0.299	-2.036249	-0.609316	429.24	B3GAT3	beta-1,3-glucuronyltransferase 3
10552	4.13e-01	4.20e-02	0.19	-2.0339126	-0.3857049	795.35	ARPC1A	actin related protein 2/3 complex subunit 1A
101929200	4.13e-01	4.20e-02	0.533	2.0335269	1.0838665	13.43	LOC101929200	uncharacterized LOC101929200
23139	4.13e-01	4.20e-02	0.227	2.0332066	0.4620914	590.53	MAST2	microtubule associated serine/threonine kinase 2
51364	4.13e-01	4.21e-02	0.772	2.0326809	1.5682949	74.96	ZMYND10	zinc finger MYND-type containing 10
219931	4.13e-01	4.21e-02	0.403	2.0325756	0.8198423	227.94	TPCN2	two pore segment channel 2
90576	4.13e-01	4.21e-02	0.225	2.0324104	0.457382	95.48	ZNF799	zinc finger protein 799
5378	4.13e-01	4.23e-02	0.284	2.0310075	0.5766055	254.61	PMS1	PMS1 homolog 1, mismatch repair system component
2876	4.13e-01	4.22e-02	0.276	-2.0311024	-0.5610024	2103.16	GPX1	glutathione peroxidase 1
23534	4.13e-01	4.22e-02	0.184	-2.0313192	-0.3735231	617.71	TNPO3	transportin 3
2885	4.13e-01	4.22e-02	0.226	-2.0316158	-0.4590327	991.67	GRB2	growth factor receptor bound protein 2
25771	4.13e-01	4.23e-02	0.196	-2.0307749	-0.3972449	228.57	TBC1D22A	TBC1 domain family member 22A
55180	4.14e-01	4.23e-02	0.279	2.0302627	0.5668848	135.48	LINS1	lines homolog 1
5708	4.14e-01	4.24e-02	0.29	-2.0295832	-0.5882672	1391.87	PSMD2	proteasome 26S subunit ubiquitin receptor, non-ATPase 2
1366	4.14e-01	4.25e-02	0.306	-2.0289131	-0.6207028	148.96	CLDN7	claudin 7
127602	4.15e-01	4.25e-02	0.318	2.0283753	0.6447951	126.6	DNAH14	dynein axonemal heavy chain 14
23038	4.15e-01	4.27e-02	0.235	-2.0269897	-0.4770077	584.39	WDTC1	WD and tetratricopeptide repeats 1
963	4.15e-01	4.28e-02	0.297	-2.0254453	-0.6024266	217.91	CD53	CD53 molecule
23612	4.15e-01	4.29e-02	0.414	-2.0243898	-0.8380388	39.01	PHLDA3	pleckstrin homology like domain family A member 3
729085	4.15e-01	4.30e-02	0.505	-2.023549	-1.0228926	242.68	GASK1A	golgi associated kinase 1A
8944	4.15e-01	4.28e-02	0.379	2.025887	0.7678845	31.14	SNORD73A	small nucleolar RNA, C/D box 73A
56477	4.15e-01	4.30e-02	0.427	2.0237432	0.8634697	40.57	CCL28	C-C motif chemokine ligand 28
2762	4.15e-01	4.27e-02	0.431	-2.0262514	-0.8725947	480.66	GMDS	GDP-mannose 4,6-dehydratase
643180	4.15e-01	4.26e-02	0.315	2.0277573	0.6389651	116.87	CCT6P3	chaperonin containing TCP1 subunit 6 pseudogene 3
105375591	4.15e-01	4.27e-02	0.794	2.0269747	1.6103441	12.01	INSIG1-DT	INSIG1 divergent transcript
102723694	4.15e-01	4.28e-02	0.28	2.0256372	0.5674889	157.27	MIR30DHG	MIR30D and MIR30B host gene
80778	4.15e-01	4.30e-02	0.302	2.0233371	0.6111161	79.69	ZNF34	zinc finger protein 34
56262	4.15e-01	4.30e-02	0.297	-2.0240767	-0.6011399	561.06	LRRC8A	leucine rich repeat containing 8 VRAC subunit A
105376544	4.15e-01	4.30e-02	0.535	2.023811	1.0818827	9.95	ADM-DT	ADM divergent transcript
23052	4.15e-01	4.29e-02	0.335	-2.0248933	-0.6792013	104.21	ENDOD1	endonuclease domain containing 1
2542	4.15e-01	4.27e-02	0.361	2.0269782	0.732423	1863.79	SLC37A4	solute carrier family 37 member 4
55572	4.15e-01	4.28e-02	0.296	2.0256869	0.6005629	856.09	FOXRED1	FAD dependent oxidoreductase domain containing 1
29965	4.15e-01	4.30e-02	0.305	-2.0240175	-0.6170796	345.21	CDIP1	cell death inducing p53 target 1
199746	4.15e-01	4.29e-02	0.34	2.024576	0.687834	395.72	U2AF1L4	U2 small nuclear RNA auxiliary factor 1 like 4
5152	4.15e-01	4.30e-02	0.555	-2.023548	-1.1236828	89.24	PDE9A	phosphodiesterase 9A
85358	4.15e-01	4.26e-02	0.259	2.0278544	0.5254639	851.02	SHANK3	SH3 and multiple ankyrin repeat domains 3
9203	4.15e-01	4.27e-02	0.25	2.0262955	0.5070109	692.16	ZMYM3	zinc finger MYM-type containing 3
6429	4.15e-01	4.31e-02	0.192	2.0224467	0.3882881	2107.08	SRSF4	serine and arginine rich splicing factor 4
54932	4.15e-01	4.31e-02	0.295	2.0225865	0.5966044	111.92	EXD3	exonuclease 3'-5' domain containing 3
7675	4.16e-01	4.33e-02	0.242	2.0212135	0.488598	399.51	ZNF121	zinc finger protein 121
51157	4.16e-01	4.33e-02	0.341	2.0212725	0.6892535	154.44	ZNF580	zinc finger protein 580
10998	4.16e-01	4.32e-02	0.498	2.0214043	1.0066107	2409.46	SLC27A5	solute carrier family 27 member 5
140890	4.16e-01	4.34e-02	0.296	2.0200654	0.5971367	1213.55	SREK1	splicing regulatory glutamic acid and lysine rich protein 1
7920	4.16e-01	4.34e-02	0.25	-2.0199365	-0.5047193	454.4	ABHD16A	abhydrolase domain containing 16A, phospholipase
10269	4.17e-01	4.35e-02	0.243	-2.0187046	-0.4910732	651.64	ZMPSTE24	zinc metallopeptidase STE24
140576	4.17e-01	4.35e-02	0.241	-2.0190387	-0.48574	733.9	S100A16	S100 calcium binding protein A16
102724153	4.17e-01	4.35e-02	0.435	-2.0192192	-0.8782027	28.19	FLVCR2-AS1	FLVCR2 antisense RNA 1
124801	4.17e-01	4.35e-02	0.2	-2.018741	-0.4044729	408.5	LSM12	LSM12 homolog
84722	4.17e-01	4.36e-02	0.602	-2.0183903	-1.21541	29.8	PSRC1	proline and serine rich coiled-coil 1
28896	4.17e-01	4.36e-02	0.53	-2.0179528	-1.0688629	11.9	IGKV1D-33	immunoglobulin kappa variable 1D-33
25972	4.17e-01	4.37e-02	0.201	-2.016929	-0.4050747	304.59	UNC50	unc-50 inner nuclear membrane RNA binding protein
84448	4.17e-01	4.36e-02	0.534	-2.0176042	-1.0777248	31.41	ABLIM2	actin binding LIM protein family member 2
578	4.17e-01	4.37e-02	0.341	-2.0168996	-0.686758	104.7	BAK1	BCL2 antagonist/killer 1
79004	4.17e-01	4.37e-02	0.214	-2.0170179	-0.4318787	287.79	CUEDC2	CUE domain containing 2
9924	4.17e-01	4.37e-02	0.336	2.0173633	0.6772941	2417.19	PAN2	poly(A) specific ribonuclease subunit PAN2
2247	4.17e-01	4.38e-02	0.231	-2.0164525	-0.4662686	110.46	FGF2	fibroblast growth factor 2
200958	4.18e-01	4.39e-02	0.416	2.0149654	0.8377151	186.78	MUC20	mucin 20, cell surface associated
6366	4.18e-01	4.39e-02	0.451	-2.0152189	-0.9095353	328.93	CCL21	C-C motif chemokine ligand 21
84259	4.18e-01	4.39e-02	0.224	-2.0147576	-0.4512832	151.38	DCUN1D5	defective in cullin neddylation 1 domain containing 5
155061	4.18e-01	4.40e-02	0.198	2.0144783	0.3984364	263.01	ZNF746	zinc finger protein 746
285381	4.19e-01	4.40e-02	0.291	-2.0137932	-0.58684	359.9	DPH3	diphthamide biosynthesis 3
85015	4.19e-01	4.41e-02	0.353	2.0129883	0.7114916	207.95	USP45	ubiquitin specific peptidase 45
65999	4.19e-01	4.41e-02	0.443	-2.0130371	-0.891731	202.73	LRRC61	leucine rich repeat containing 61
56339	4.19e-01	4.42e-02	0.198	2.0125815	0.39896	511.07	METTL3	methyltransferase 3, N6-adenosine-methyltransferase complex catalytic subunit
56113	4.19e-01	4.42e-02	0.447	-2.0122921	-0.8998118	34.8	PCDHGA2	protocadherin gamma subfamily A, 2
25829	4.19e-01	4.42e-02	0.352	-2.0120612	-0.7083235	280.26	TMEM184B	transmembrane protein 184B
163688	4.20e-01	4.43e-02	0.473	2.0114338	0.9504124	33.84	CALML6	calmodulin like 6
343099	4.20e-01	4.44e-02	0.32	2.0106611	0.642904	155.2	CCDC18	coiled-coil domain containing 18
25941	4.21e-01	4.44e-02	0.276	-2.0098548	-0.5553662	239.91	TPGS2	tubulin polyglutamylase complex subunit 2
10093	4.21e-01	4.46e-02	0.237	-2.0088193	-0.4752833	627.69	ARPC4	actin related protein 2/3 complex subunit 4
65996	4.22e-01	4.46e-02	0.298	-2.0080261	-0.5988062	163.68	CENPBD2P	CENPB DNA-binding domains containing 2, pseudogene
25813	4.22e-01	4.46e-02	0.227	-2.0082197	-0.4566685	373.26	SAMM50	SAMM50 sorting and assembly machinery component
24144	4.22e-01	4.47e-02	0.447	-2.0074578	-0.8970254	1023.45	TFIP11	tuftelin interacting protein 11
201895	4.23e-01	4.48e-02	0.324	2.0067584	0.6504965	2077.36	SMIM14	small integral membrane protein 14
202181	4.23e-01	4.49e-02	0.498	2.005575	0.9984358	27.24	LOC202181	SUMO interacting motifs containing 1 pseudogene
81554	4.23e-01	4.48e-02	0.276	-2.0063091	-0.554328	428.99	RCC1L	RCC1 like
3688	4.23e-01	4.49e-02	0.269	-2.0056233	-0.539756	4512.29	ITGB1	integrin subunit beta 1
9986	4.23e-01	4.49e-02	0.395	2.0057684	0.7921617	258.73	RCE1	Ras converting CAAX endopeptidase 1
55002	4.23e-01	4.49e-02	0.445	-2.0054414	-0.8933498	372.07	TMCO3	transmembrane and coiled-coil domains 3
112268127	4.23e-01	4.49e-02	0.474	-2.0055757	-0.9501077	396.52	LOC112268127	uncharacterized LOC112268127
51338	4.23e-01	4.49e-02	0.441	-2.0051627	-0.8842225	80.47	MS4A4A	membrane spanning 4-domains A4A
125050	4.23e-01	4.51e-02	0.804	-2.0041638	-1.6115166	82.96	RN7SK	RNA component of 7SK nuclear ribonucleoprotein
122953	4.23e-01	4.50e-02	0.251	-2.0045299	-0.5023218	186.91	JDP2	Jun dimerization protein 2
114118903	4.23e-01	4.50e-02	0.648	2.0045627	1.2981195	26.07	ARHGAP11A-SCG5	ARHGAP11A-SCG5 readthrough
28511	4.23e-01	4.50e-02	0.242	-2.0043127	-0.4854346	367.42	NKIRAS2	NFKB inhibitor interacting Ras like 2
51710	4.23e-01	4.52e-02	0.263	2.0030831	0.5276999	485.4	ZNF44	zinc finger protein 44
10673	4.24e-01	4.52e-02	0.388	2.002479	0.7761299	92.48	TNFSF13B	TNF superfamily member 13b
51291	4.24e-01	4.52e-02	0.207	-2.0026108	-0.4145301	111.12	GMIP	GEM interacting protein
105376579	4.24e-01	4.53e-02	0.79	2.0017984	1.5815401	24.92	LOC105376579	replaced by ID 144110
10067	4.24e-01	4.54e-02	0.263	-2.0012273	-0.5272542	445.05	SCAMP3	secretory carrier membrane protein 3
23452	4.24e-01	4.54e-02	0.505	-2.0011475	-1.0109357	199.69	ANGPTL2	angiopoietin like 2
9988	4.25e-01	4.55e-02	0.252	2.0003264	0.5038538	760.91	DMTF1	cyclin D binding myb like transcription factor 1
80314	4.25e-01	4.56e-02	0.242	1.9994934	0.4842469	412.88	EPC1	enhancer of polycomb homolog 1
10548	4.25e-01	4.55e-02	0.308	-1.9996346	-0.6162541	655.06	TM9SF1	transmembrane 9 superfamily member 1
102723885	4.25e-01	4.56e-02	0.63	-1.9992115	-1.25918	33.42	SRI-AS1	SRI antisense RNA 1
57661	4.25e-01	4.56e-02	0.168	1.998876	0.3355249	1056.46	PHRF1	PHD and ring finger domains 1
100130111	4.25e-01	4.57e-02	0.628	-1.9985547	-1.254206	17.85	LCIIAR	lung cancer immune cell infiltration associated lncRNA
53632	4.26e-01	4.57e-02	0.464	1.9980269	0.9263494	123.96	PRKAG3	protein kinase AMP-activated non-catalytic subunit gamma 3
5516	4.26e-01	4.57e-02	0.246	-1.9978363	-0.4908363	706.37	PPP2CB	protein phosphatase 2 catalytic subunit beta
6497	4.26e-01	4.58e-02	0.252	-1.997078	-0.5040468	686.23	SKI	SKI proto-oncogene
101928649	4.26e-01	4.59e-02	0.313	1.9967309	0.6246202	47.25	CTC-338M12.4	uncharacterized LOC101928649
2897	4.27e-01	4.59e-02	0.477	1.9960741	0.9521727	10.64	GRIK1	glutamate ionotropic receptor kainate type subunit 1
3700	4.29e-01	4.62e-02	0.234	1.9937487	0.4661245	91295.89	ITIH4	inter-alpha-trypsin inhibitor heavy chain 4
5166	4.29e-01	4.62e-02	0.405	-1.9938899	-0.808416	403.22	PDK4	pyruvate dehydrogenase kinase 4
123283	4.29e-01	4.62e-02	0.292	1.9935615	0.5823183	165.34	TARS3	threonyl-tRNA synthetase 3
3920	4.30e-01	4.64e-02	0.279	-1.9920897	-0.556544	2363.57	LAMP2	lysosomal associated membrane protein 2
79039	4.31e-01	4.65e-02	0.259	-1.9909432	-0.5157714	568.95	DDX54	DEAD-box helicase 54
28475	4.31e-01	4.65e-02	0.578	-1.9906442	-1.1505124	30.09	IGHJ6	immunoglobulin heavy joining 6
100628315	4.31e-01	4.66e-02	0.308	1.9901271	0.6130417	67.84	DNM3OS	DNM3 opposite strand/antisense RNA
1479	4.32e-01	4.66e-02	0.214	1.9895614	0.4253397	364.7	CSTF3	cleavage stimulation factor subunit 3
5306	4.33e-01	4.68e-02	0.268	-1.9876934	-0.5317618	759.95	PITPNA	phosphatidylinositol transfer protein alpha
644068	4.34e-01	4.70e-02	0.506	1.9866293	1.0052733	26.28	RPS14P3	ribosomal protein S14 pseudogene 3
64756	4.34e-01	4.71e-02	0.221	-1.9858154	-0.4388366	571.91	ATPAF1	ATP synthase mitochondrial F1 complex assembly factor 1
8934	4.34e-01	4.71e-02	0.287	-1.9856786	-0.5691526	629.45	RAB29	RAB29, member RAS oncogene family
649	4.34e-01	4.70e-02	0.282	1.9859889	0.5603679	687.68	BMP1	bone morphogenetic protein 1
100533105	4.34e-01	4.69e-02	0.335	1.9868824	0.6648709	171.14	C8orf44-SGK3	C8orf44-SGK3 readthrough
7450	4.34e-01	4.70e-02	0.434	1.9860869	0.862662	143.94	VWF	von Willebrand factor
4565	4.34e-01	4.70e-02	0.481	1.9859431	0.9551823	232.7	TRNI	tRNA-Ile
55022	4.34e-01	4.71e-02	0.316	-1.9854468	-0.6277982	1104.28	PID1	phosphotyrosine interaction domain containing 1
79661	4.34e-01	4.72e-02	0.272	1.9849398	0.5404463	932.06	NEIL1	nei like DNA glycosylase 1
2047	4.34e-01	4.72e-02	0.722	1.9846364	1.4321804	37.28	EPHB1	EPH receptor B1
100422997	4.34e-01	4.73e-02	0.599	-1.9834429	-1.1879661	10.25	MIR4257	microRNA 4257
10199	4.34e-01	4.74e-02	0.225	1.9823738	0.4470169	495.15	MPHOSPH10	M-phase phosphoprotein 10
7273	4.34e-01	4.73e-02	0.329	1.983262	0.6524547	143.17	TTN	titin
100126793	4.34e-01	4.74e-02	0.351	1.9823292	0.6965764	40.78	GHRLOS	ghrelin opposite strand/antisense RNA
79987	4.34e-01	4.73e-02	0.451	-1.9839646	-0.8938964	127.04	SVEP1	sushi, von Willebrand factor type A, EGF and pentraxin domain containing 1
79101	4.34e-01	4.74e-02	0.333	1.9826863	0.6597559	704.54	TAF1D	TATA-box binding protein associated factor, RNA polymerase I subunit D
85406	4.34e-01	4.74e-02	0.289	-1.9823712	-0.5723576	326.69	DNAJC14	DnaJ heat shock protein family (Hsp40) member C14
5787	4.34e-01	4.74e-02	0.295	1.9828878	0.5855063	381.18	PTPRB	protein tyrosine phosphatase receptor type B
4857	4.34e-01	4.73e-02	0.419	1.9831909	0.8317707	21.17	NOVA1	NOVA alternative splicing regulator 1
130507	4.34e-01	4.75e-02	0.238	1.9816588	0.4714191	631.44	UBR3	ubiquitin protein ligase E3 component n-recognin 3
84868	4.34e-01	4.75e-02	0.354	-1.9818563	-0.7022574	83.59	HAVCR2	hepatitis A virus cellular receptor 2
139735	4.34e-01	4.75e-02	0.444	-1.9814218	-0.8800498	57.77	ZFP92	ZFP92 zinc finger protein
65243	4.34e-01	4.76e-02	0.415	-1.9811391	-0.8219573	28.13	ZFP69B	ZFP69 zinc finger protein B
57147	4.34e-01	4.77e-02	0.25	1.9802016	0.495627	335.52	SCYL3	SCY1 like pseudokinase 3
9223	4.34e-01	4.77e-02	0.257	1.980032	0.5088138	752.12	MAGI1	membrane associated guanylate kinase, WW and PDZ domain containing 1
100507639	4.34e-01	4.77e-02	0.726	-1.9803503	-1.4370333	35.47	LINC02432	long intergenic non-protein coding RNA 2432
100132116	4.34e-01	4.77e-02	0.326	1.98018	0.6462061	153.98	ACTA2-AS1	ACTA2 antisense RNA 1
23076	4.34e-01	4.77e-02	0.287	-1.9800598	-0.5689406	424.8	RRP1B	ribosomal RNA processing 1B
643	4.36e-01	4.78e-02	0.265	-1.97872	-0.5243878	124.94	CXCR5	C-X-C motif chemokine receptor 5
51335	4.36e-01	4.79e-02	0.288	-1.9784554	-0.5691693	1087.25	NGRN	neugrin, neurite outgrowth associated
10061	4.36e-01	4.80e-02	0.322	-1.9772957	-0.636576	240.88	ABCF2	ATP binding cassette subfamily F member 2
100528031	4.36e-01	4.80e-02	0.332	-1.9773363	-0.6562779	116.72	FKBP1A-SDCBP2	FKBP1A-SDCBP2 readthrough (NMD candidate)
56667	4.36e-01	4.80e-02	0.79	-1.9769892	-1.5614986	40.39	MUC13	mucin 13, cell surface associated
11042	4.37e-01	4.81e-02	0.43	1.9762911	0.8492556	25.43	GUSBP15	GUSB pseudogene 15
107984316	4.37e-01	4.82e-02	0.586	1.9758186	1.1580425	66.1	LOC107984316	replaced by ID 374383
112268170	4.37e-01	4.82e-02	0.213	-1.9760066	-0.4207797	360.48	LOC112268170	translation initiation factor IF-2-like
105371912	4.37e-01	4.82e-02	0.461	1.9755287	0.9103089	29.23	LOC105371912	uncharacterized LOC105371912
439990	4.37e-01	4.83e-02	0.546	-1.9747804	-1.0776263	16.1	LINC00857	long intergenic non-protein coding RNA 857
4645	4.37e-01	4.83e-02	0.26	-1.9749574	-0.5142168	551.19	MYO5B	myosin VB
100533496	4.38e-01	4.83e-02	0.415	1.9743346	0.8196674	104.83	TVP23C-CDRT4	TVP23C-CDRT4 readthrough
9528	4.38e-01	4.84e-02	0.194	-1.9738431	-0.3833478	2503.29	TMEM59	transmembrane protein 59
25950	4.38e-01	4.88e-02	0.341	1.9700317	0.6712873	131.66	RWDD3	RWD domain containing 3
105372883	4.38e-01	4.87e-02	0.523	1.9715395	1.0313656	19.79	LINC02767	long intergenic non-protein coding RNA 2767
23677	4.38e-01	4.86e-02	0.244	-1.9719419	-0.4812896	510.31	SH3BP4	SH3 domain binding protein 4
55349	4.38e-01	4.86e-02	0.481	1.9716718	0.9493332	1761.35	CHDH	choline dehydrogenase
4967	4.38e-01	4.89e-02	0.284	-1.9697185	-0.5586634	716.51	OGDH	oxoglutarate dehydrogenase
11333	4.38e-01	4.89e-02	0.279	-1.9698164	-0.5497295	1013.54	PDAP1	PDGFA associated protein 1
84124	4.38e-01	4.84e-02	0.154	1.973419	0.3043552	246.9	ZNF394	zinc finger protein 394
105375587	4.38e-01	4.88e-02	0.577	1.9701858	1.1375844	1205.08	LOC105375587	uncharacterized LOC105375587
55039	4.38e-01	4.88e-02	0.301	-1.9699735	-0.5924877	78.08	TRMT12	tRNA methyltransferase 12 homolog
107987134	4.38e-01	4.87e-02	0.644	1.9707807	1.2698989	26.04	LOC107987134	uncharacterized LOC107987134
22884	4.38e-01	4.88e-02	0.209	1.9707642	0.4126136	322.56	WDR37	WD repeat domain 37
5837	4.38e-01	4.85e-02	0.497	1.972735	0.9814112	16.95	PYGM	glycogen phosphorylase, muscle associated
100528018	4.38e-01	4.84e-02	0.213	-1.9737437	-0.4195845	147.03	ARL2-SNX15	ARL2-SNX15 readthrough (NMD candidate)
7347	4.38e-01	4.85e-02	0.216	-1.9729742	-0.4254485	232.32	UCHL3	ubiquitin C-terminal hydrolase L3
682	4.38e-01	4.86e-02	0.239	-1.9723639	-0.4714698	1244.94	BSG	basigin (Ok blood group)
22900	4.38e-01	4.87e-02	0.266	1.97103	0.5243747	563.56	CARD8	caspase recruitment domain family member 8
7696	4.38e-01	4.85e-02	0.371	-1.9731527	-0.7314137	19.73	ZNF137P	zinc finger protein 137, pseudogene
6795	4.38e-01	4.86e-02	0.464	1.9723454	0.9156232	44.38	AURKC	aurora kinase C
1457	4.38e-01	4.87e-02	0.167	-1.9708336	-0.3281864	755.7	CSNK2A1	casein kinase 2 alpha 1
79709	4.38e-01	4.90e-02	0.191	-1.9688927	-0.375807	887.33	COLGALT1	collagen beta(1-O)galactosyltransferase 1
105371450	4.39e-01	4.91e-02	0.305	1.9675824	0.600814	170.4	THBS3-AS1	THBS3 antisense RNA 1
101928909	4.39e-01	4.91e-02	0.743	-1.9676415	-1.4626321	8.62	TTC7B-AS1	TTC7B antisense RNA 1
1036	4.39e-01	4.92e-02	0.231	1.967269	0.4534628	2166.31	CDO1	cysteine dioxygenase type 1
441172	4.39e-01	4.92e-02	0.422	-1.9669441	-0.8305351	48.14	NHSL1-AS1	NHSL1 antisense RNA 1
26985	4.40e-01	4.93e-02	0.222	-1.9656383	-0.4372992	479.75	AP3M1	adaptor related protein complex 3 subunit mu 1
5954	4.40e-01	4.93e-02	0.279	-1.9656581	-0.5487714	2063.96	RCN1	reticulocalbin 1
54494	4.40e-01	4.93e-02	0.222	1.9663034	0.4371252	226.71	C11orf71	chromosome 11 open reading frame 71
10238	4.40e-01	4.93e-02	0.202	-1.9659459	-0.3977164	703.28	DCAF7	DDB1 and CUL4 associated factor 7
5530	4.40e-01	4.95e-02	0.238	-1.9646589	-0.467019	187.12	PPP3CA	protein phosphatase 3 catalytic subunit alpha
51233	4.40e-01	4.95e-02	0.682	1.9646472	1.3393966	33.07	DRICH1	aspartate rich 1
84678	4.41e-01	4.95e-02	0.242	1.9639654	0.4754608	407.86	KDM2B	lysine demethylase 2B
3104	4.41e-01	4.96e-02	0.271	1.9634359	0.532364	483.32	ZBTB48	zinc finger and BTB domain containing 48
317649	4.41e-01	4.96e-02	0.287	-1.9636545	-0.5641545	198.04	EIF4E3	eukaryotic translation initiation factor 4E family member 3
57835	4.41e-01	4.99e-02	0.411	1.961038	0.8063773	27.69	SLC4A5	solute carrier family 4 member 5
221710	4.41e-01	4.98e-02	0.286	-1.9617783	-0.5609965	170.29	SMIM13	small integral membrane protein 13
90523	4.41e-01	4.97e-02	1.076	-1.9627942	-2.1113653	172.49	MLIP	muscular LMNA interacting protein
5110	4.41e-01	4.97e-02	0.23	-1.9624881	-0.4507256	564.59	PCMT1	protein-L-isoaspartate (D-aspartate) O-methyltransferase
1147	4.41e-01	4.99e-02	0.266	-1.9610107	-0.5216873	366.24	CHUK	component of inhibitor of nuclear factor kappa B kinase complex
55072	4.41e-01	4.99e-02	0.217	1.9610137	0.4262536	589.91	RNF31	ring finger protein 31
5048	4.41e-01	4.97e-02	0.225	-1.9624376	-0.4418833	809.67	PAFAH1B1	platelet activating factor acetylhydrolase 1b regulatory subunit 1
1659	4.41e-01	4.98e-02	0.196	-1.9612924	-0.3837203	454.24	DHX8	DEAH-box helicase 8
51649	4.41e-01	4.99e-02	0.255	-1.9609155	-0.5001933	229.07	MRPS23	mitochondrial ribosomal protein S23
55713	4.41e-01	4.98e-02	0.466	1.9618581	0.9148268	98.84	ZNF334	zinc finger protein 334
101927586	4.41e-01	4.98e-02	0.385	-1.9618499	-0.756237	27.7	LINC01271	long intergenic non-protein coding RNA 1271
9398	4.42e-01	5.06e-02	0.289	-1.9552062	-0.5648121	136.17	CD101	CD101 molecule
56882	4.42e-01	5.05e-02	0.211	-1.9553192	-0.411706	798.31	CDC42SE1	CDC42 small effector 1
285074	4.42e-01	5.05e-02	0.285	1.9561267	0.5572954	171.34	ANAPC1P2	ANAPC1 pseudogene 2
2817	4.42e-01	5.04e-02	0.363	-1.9561304	-0.7092625	304.54	GPC1	glypican 1
100113381	4.42e-01	5.05e-02	0.53	1.9557895	1.0370073	12.55	SNORD19B	small nucleolar RNA, C/D box 19B
57620	4.42e-01	5.02e-02	0.215	1.958028	0.421919	336.81	STIM2	stromal interaction molecule 2
728492	4.42e-01	5.02e-02	0.255	-1.9585895	-0.4990105	42.56	SERF1B	small EDRK-rich factor 1B
2289	4.42e-01	5.03e-02	0.471	-1.9570447	-0.921881	1040.38	FKBP5	FKBP prolyl isomerase 5
10973	4.42e-01	5.02e-02	0.265	-1.9586237	-0.5181402	582.59	ASCC3	activating signal cointegrator 1 complex subunit 3
51251	4.42e-01	5.04e-02	0.445	1.9562443	0.8698989	202.22	NT5C3A	5'-nucleotidase, cytosolic IIIA
1021	4.42e-01	5.00e-02	0.315	-1.9599155	-0.6175519	259.21	CDK6	cyclin dependent kinase 6
55343	4.42e-01	5.01e-02	0.349	-1.9587178	-0.6837935	3024.59	SLC35C1	solute carrier family 35 member C1
25824	4.42e-01	5.04e-02	0.181	-1.9566295	-0.3550132	1458	PRDX5	peroxiredoxin 5
80194	4.42e-01	5.04e-02	0.237	1.9567657	0.4633989	299.47	TMEM134	transmembrane protein 134
55004	4.42e-01	5.02e-02	0.317	-1.9578892	-0.6212167	407.04	LAMTOR1	late endosomal/lysosomal adaptor, MAPK and MTOR activator 1
11171	4.42e-01	5.03e-02	0.237	-1.9573328	-0.464719	753.35	STRAP	serine/threonine kinase receptor associated protein
10257	4.42e-01	5.02e-02	0.39	-1.9586287	-0.7642683	73.95	ABCC4	ATP binding cassette subfamily C member 4
348093	4.42e-01	5.06e-02	0.328	-1.9552158	-0.6421824	114.23	RBPMS2	RNA binding protein, mRNA processing factor 2
4706	4.42e-01	5.01e-02	0.204	-1.9590401	-0.399797	394.69	NDUFAB1	NADH:ubiquinone oxidoreductase subunit AB1
105371376	4.42e-01	5.05e-02	0.594	1.9558906	1.1614511	12.03	LOC105371376	uncharacterized LOC105371376
201158	4.42e-01	5.04e-02	0.382	1.95666	0.7478308	117.28	TVP23C	trans-golgi network vesicle protein 23 homolog C
105371762	4.42e-01	5.03e-02	0.628	-1.9570716	-1.2283611	8.93	LOC105371762	uncharacterized LOC105371762
90196	4.42e-01	5.01e-02	0.347	-1.9593669	-0.6789479	377.65	SYS1	SYS1 golgi trafficking protein
23355	4.42e-01	5.07e-02	0.189	1.9536063	0.3701259	313.28	VPS8	VPS8 subunit of CORVET complex
11082	4.42e-01	5.07e-02	0.945	-1.9543454	-1.8461333	13.86	ESM1	endothelial cell specific molecule 1
100130771	4.42e-01	5.08e-02	0.335	1.9534037	0.653808	72.68	EFCAB10	EF-hand calcium binding domain 10
9690	4.42e-01	5.06e-02	0.238	-1.9549006	-0.4648571	910.68	UBE3C	ubiquitin protein ligase E3C
51510	4.42e-01	5.06e-02	0.218	-1.9546284	-0.4264134	496.59	CHMP5	charged multivesicular body protein 5
51148	4.42e-01	5.08e-02	0.436	-1.953415	-0.8515823	38.51	CERCAM	cerebral endothelial cell adhesion molecule
81894	4.42e-01	5.08e-02	0.303	1.9535844	0.5922433	933.18	SLC25A28	solute carrier family 25 member 28
3945	4.42e-01	5.08e-02	0.363	-1.9533647	-0.708822	316.72	LDHB	lactate dehydrogenase B
10098	4.42e-01	5.09e-02	0.477	1.9525755	0.9312608	13.03	TSPAN5	tetraspanin 5
165530	4.43e-01	5.10e-02	0.829	1.9514011	1.617994	11.42	CLEC4F	C-type lectin domain family 4 member F
1259	4.43e-01	5.10e-02	0.719	1.9510951	1.4026139	126.74	CNGA1	cyclic nucleotide gated channel subunit alpha 1
51231	4.43e-01	5.11e-02	0.172	-1.950861	-0.3351076	441.19	VRK3	VRK serine/threonine kinase 3
1059	4.43e-01	5.10e-02	0.264	-1.9511465	-0.5160024	701.87	CENPB	centromere protein B
253190	4.43e-01	5.11e-02	0.276	1.9509373	0.5392821	48.41	SERHL2	serine hydrolase like 2
7301	4.43e-01	5.11e-02	0.428	-1.9502804	-0.835125	40.42	TYRO3	TYRO3 protein tyrosine kinase
10933	4.44e-01	5.13e-02	0.262	-1.9492828	-0.5103925	1709.17	MORF4L1	mortality factor 4 like 1
23231	4.45e-01	5.14e-02	0.283	-1.9479875	-0.550702	197.45	SEL1L3	SEL1L family member 3
4500	4.45e-01	5.14e-02	0.72	-1.9481845	-1.4027193	306.21	MT1L	metallothionein 1L, pseudogene
5694	4.45e-01	5.14e-02	0.234	-1.948154	-0.4551038	808.92	PSMB6	proteasome 20S subunit beta 6
100874362	4.45e-01	5.15e-02	0.377	1.9473898	0.7334481	26.59	HOXB-AS1	HOXB cluster antisense RNA 1
284260	4.45e-01	5.15e-02	0.893	-1.9475769	-1.7400649	21.15	LINC00907	long intergenic non-protein coding RNA 907
79819	4.46e-01	5.17e-02	0.497	-1.9457768	-0.9671859	11.44	DNAI4	dynein axonemal intermediate chain 4
728448	4.46e-01	5.17e-02	0.294	1.9453209	0.5724348	133.08	PPIEL	peptidylprolyl isomerase E like pseudogene
523	4.46e-01	5.17e-02	0.234	-1.9455138	-0.4548766	633.26	ATP6V1A	ATPase H+ transporting V1 subunit A
26233	4.46e-01	5.18e-02	0.448	1.9450343	0.8705957	280.93	FBXL6	F-box and leucine rich repeat protein 6
23195	4.46e-01	5.19e-02	0.339	1.9439377	0.6593515	1153	MDN1	midasin AAA ATPase 1
102466747	4.46e-01	5.19e-02	0.391	1.9441822	0.7602215	17.68	MIR6840	microRNA 6840
92170	4.46e-01	5.19e-02	0.297	1.9439703	0.5773215	1149.16	MTG1	mitochondrial ribosome associated GTPase 1
27034	4.46e-01	5.19e-02	0.223	1.9438873	0.4341804	663.42	ACAD8	acyl-CoA dehydrogenase family member 8
23423	4.46e-01	5.18e-02	0.421	-1.9444352	-0.819376	110.39	TMED3	transmembrane p24 trafficking protein 3
4999	4.47e-01	5.21e-02	0.249	1.9421839	0.4845722	234.54	ORC2	origin recognition complex subunit 2
6048	4.47e-01	5.20e-02	0.191	-1.9430277	-0.3712343	801.41	RNF5	ring finger protein 5
55780	4.47e-01	5.20e-02	0.303	1.9430618	0.588194	365.54	ERMARD	ER membrane associated RNA degradation
51228	4.47e-01	5.21e-02	0.191	-1.9425044	-0.3711178	328.66	GLTP	glycolipid transfer protein
400258	4.47e-01	5.21e-02	0.579	1.9423884	1.1243508	85.01	C14orf180	chromosome 14 open reading frame 180
100506965	4.47e-01	5.21e-02	0.451	1.942256	0.8761119	42.96	PWAR6	Prader Willi/Angelman region RNA 6
200172	4.47e-01	5.22e-02	0.393	-1.9411598	-0.761964	70.6	SLFNL1	schlafen like 1
1211	4.47e-01	5.22e-02	0.241	-1.9412904	-0.4673819	635.02	CLTA	clathrin light chain A
1200	4.47e-01	5.22e-02	0.274	-1.9412924	-0.5323597	1818.59	TPP1	tripeptidyl peptidase 1
149951	4.47e-01	5.22e-02	0.279	-1.9417859	-0.5410703	321.93	COMMD7	COMM domain containing 7
1373	4.47e-01	5.24e-02	0.644	1.9400478	1.2500815	16567.57	CPS1	carbamoyl-phosphate synthase 1
83930	4.47e-01	5.23e-02	0.24	-1.9404094	-0.4650156	142.79	STARD3NL	STARD3 N-terminal like
729220	4.47e-01	5.23e-02	0.465	1.9404934	0.9029407	35.72	FLJ45513	uncharacterized LOC729220
107985305	4.47e-01	5.24e-02	0.376	1.9402173	0.7286904	142.26	CEACAM16-AS1	CEACAM16, CEACAM19 and PVR antisense RNA 1
100142659	4.47e-01	5.24e-02	0.377	1.939525	0.7313911	126.39	CTAGE8	CTAGE family member 8
10126	4.47e-01	5.24e-02	0.292	-1.9397201	-0.5669508	62.08	DNAL4	dynein axonemal light chain 4
1174	4.48e-01	5.25e-02	0.304	-1.9388251	-0.589289	264.02	AP1S1	adaptor related protein complex 1 subunit sigma 1
4946	4.48e-01	5.26e-02	0.234	-1.9384197	-0.4541893	2708.09	OAZ1	ornithine decarboxylase antizyme 1
182	4.48e-01	5.26e-02	0.225	1.9382859	0.4369556	260.83	JAG1	jagged canonical Notch ligand 1
276	4.48e-01	5.28e-02	0.774	1.9369285	1.4995903	8.37	AMY1A	amylase alpha 1A
80350	4.48e-01	5.27e-02	0.474	1.9371647	0.9188508	251.05	LPAL2	lipoprotein(a) like 2, pseudogene
6387	4.48e-01	5.27e-02	0.32	-1.937103	-0.6191883	1691.36	CXCL12	C-X-C motif chemokine ligand 12
107987245	4.48e-01	5.27e-02	0.25	1.9372715	0.4840163	68.27	LOC107987245	uncharacterized LOC107987245
2589	4.48e-01	5.27e-02	0.244	-1.9370311	-0.4726271	696.3	GALNT1	polypeptide N-acetylgalactosaminyltransferase 1
80054	4.48e-01	5.28e-02	0.498	-1.9365599	-0.9648073	49.86	CEBPA-DT	CEBPA divergent transcript
80216	4.49e-01	5.28e-02	0.321	1.9361534	0.6214716	571.04	ALPK1	alpha kinase 1
11313	4.49e-01	5.29e-02	0.205	-1.9359114	-0.3971607	479.9	LYPLA2	lysophospholipase 2
[truncated: 15,002 more rows]
